# Supplementary material for: The Complete Mitochondrial Genome of Paeonia lactiflora Pall. (Saxifragales: Paeoniaceae): Evidence of Gene Transfer from Chloroplast to Mitochondrial Genome
Source: Genes (Basel). 2024 Feb 14;15(2):239. doi: 10.3390/genes15020239 (PMC10888214; doi:10.3390/genes15020239)
Supplement: Supplementary file 1 [file genes-15-00239-s001.zip]

Archive with 1 entries (1 files):
- genes-2841888-supplementary.xls
