# Supplementary material for: The Complete Mitochondrial Genome of Paeonia lactiflora Pall. (Saxifragales: Paeoniaceae): Evidence of Gene Transfer from Chloroplast to Mitochondrial Genome
Source: Genes (Basel). 2024 Feb 14;15(2):239. doi: 10.3390/genes15020239 (PMC10888214; doi:10.3390/genes15020239)
Supplement: Supplementary file 1 [file genes-15-00239-s001.zip › genes-2841888-supplementary.xls]

## Sheet: Table S1
Table S1. SSRs in the mitochondrial genome of Paeonia lactiflora
Mitochondrial genome	SSR nr.	SSR type	SSR	size	start	end
Paeonia lactiflora	1	p3	(TTC)4	12	6162	6173
Paeonia lactiflora	2	p4	(GGCG)3	12	14553	14564
Paeonia lactiflora	3	p1	(A)10	10	15083	15092
Paeonia lactiflora	4	p3	(GGA)4	12	16837	16848
Paeonia lactiflora	5	p1	(G)10	10	22690	22699
Paeonia lactiflora	6	p4	(CCAA)3	12	26832	26843
Paeonia lactiflora	7	p3	(TCT)4	12	26880	26891
Paeonia lactiflora	8	p4	(ACTA)3	12	27394	27405
Paeonia lactiflora	9	p2	(CT)5	10	28323	28332
Paeonia lactiflora	10	p4	(TTCT)3	12	30266	30277
Paeonia lactiflora	11	p4	(GCCG)3	12	34810	34821
Paeonia lactiflora	12	p1	(T)14	14	37283	37296
Paeonia lactiflora	13	p1	(G)13	13	37403	37415
Paeonia lactiflora	14	p2	(TC)5	10	37633	37642
Paeonia lactiflora	15	p2	(AG)5	10	37690	37699
Paeonia lactiflora	16	p4	(CATT)3	12	39756	39767
Paeonia lactiflora	17	p4	(ATAA)3	12	40870	40881
Paeonia lactiflora	18	p4	(ATCT)3	12	42695	42706
Paeonia lactiflora	19	p1	(A)10	10	45799	45808
Paeonia lactiflora	20	p4	(TCTT)3	12	47742	47753
Paeonia lactiflora	21	p2	(TA)5	10	49388	49397
Paeonia lactiflora	22	p4	(TTGA)3	12	56207	56218
Paeonia lactiflora	23	p3	(CAA)4	12	57928	57939
Paeonia lactiflora	24	p3	(CAT)4	12	61503	61514
Paeonia lactiflora	25	p2	(CT)5	10	62841	62850
Paeonia lactiflora	26	p1	(T)10	10	64904	64913
Paeonia lactiflora	27	p4	(TGAT)3	12	66635	66646
Paeonia lactiflora	28	p1	(C)12	12	66817	66828
Paeonia lactiflora	29	p5	(TAATC)3	15	77649	77663
Paeonia lactiflora	30	p2	(TC)5	10	87258	87267
Paeonia lactiflora	31	p1	(C)10	10	89308	89317
Paeonia lactiflora	32	p2	(AG)6	12	97221	97232
Paeonia lactiflora	33	p4	(TATC)3	12	99216	99227
Paeonia lactiflora	34	p1	(T)11	11	105116	105126
Paeonia lactiflora	35	p5	(GCTAC)3	15	108833	108847
Paeonia lactiflora	36	p4	(GACC)3	12	113215	113226
Paeonia lactiflora	37	p1	(T)12	12	116736	116747
Paeonia lactiflora	38	p2	(AG)5	10	121759	121768
Paeonia lactiflora	39	p4	(AAAG)3	12	130979	130990
Paeonia lactiflora	40	p3	(ATG)4	12	131691	131702
Paeonia lactiflora	41	p4	(TTCT)3	12	134366	134377
Paeonia lactiflora	42	p1	(G)10	10	137915	137924
Paeonia lactiflora	43	p3	(AAC)4	12	141274	141285
Paeonia lactiflora	44	p2	(AG)5	10	142978	142987
Paeonia lactiflora	45	p1	(A)10	10	146457	146466
Paeonia lactiflora	46	p1	(A)10	10	146896	146905
Paeonia lactiflora	47	p1	(T)12	12	147736	147747
Paeonia lactiflora	48	p2	(AT)5	10	148889	148898
Paeonia lactiflora	49	p4	(CTTT)3	12	149387	149398
Paeonia lactiflora	50	p2	(CT)5	10	149515	149524
Paeonia lactiflora	51	p5	(CTAGT)3	15	152666	152680
Paeonia lactiflora	52	p3	(TAT)4	12	160282	160293
Paeonia lactiflora	53	p2	(AT)6	12	170119	170130
Paeonia lactiflora	54	p1	(C)10	10	172968	172977
Paeonia lactiflora	55	p4	(CTTA)3	12	177812	177823

## Sheet: Table S2
Table S2. Tandem repeat sequences in the mitochondrial genome of Paeonia lactiflora
Numbers	Indices	Period Size	Copy Number	Consensus Size	Percent Matches	Percent Indels	Score	A	C	G	T	Entropy (0-2)
TRS1	567--614	21	2.2	22	96	3	89	43	20	14	20	1.87
TRS2	10521--10565	21	2.1	21	88	8	67	37	26	20	15	1.92
TRS3	20743--20803	23	2.7	23	92	5	99	22	14	29	32	1.94
TRS4	23943--24026	23	3.7	23	98	0	161	33	30	13	22	1.92
TRS5	28448--28481	16	2.1	17	94	5	61	5	26	23	44	1.76
TRS6	36109--36177	21	3.3	21	73	18	76	39	27	17	15	1.9
TRS7	36088--36176	42	2.1	42	87	8	132	40	25	17	15	1.9
TRS8	47003--47077	21	3.6	21	75	10	83	40	24	18	17	1.91
TRS9	46997--47078	42	2	42	90	4	134	40	24	18	17	1.91
TRS10	61733--61774	21	2	21	85	4	61	16	21	23	38	1.93
TRS11	71438--71478	21	1.9	21	85	5	59	39	29	14	17	1.89
TRS12	73457--73497	21	2.1	19	81	9	57	14	17	26	41	1.88
TRS13	75807--75848	21	2	22	85	4	63	16	21	23	38	1.93
TRS14	79599--79675	21	3.7	21	96	0	140	40	18	18	23	1.91
TRS15	93753--93795	18	2.4	18	81	18	54	18	20	25	34	1.96
TRS16	112463--112523	21	3	20	72	13	67	40	24	19	14	1.89
TRS17	120633--120687	21	2.6	21	94	5	94	23	14	25	36	1.93
TRS18	122845--122978	45	3	45	98	0	261	22	32	26	17	1.96
TRS19	144765--144882	21	5.5	21	77	17	112	20	14	26	38	1.91
TRS20	148310--148344	17	2	18	88	5	56	37	17	25	20	1.94
TRS21	156342--156420	39	2	39	95	0	144	30	18	29	21	1.97
TRS22	162946--163030	23	3.7	23	98	0	163	22	12	30	34	1.92
TRS23	172705--172782	21	3.6	22	75	8	84	39	23	15	21	1.91
TRS24	175019--175074	21	2.7	21	88	8	89	35	21	21	21	1.96
TRS25	177673--177720	21	2.3	20	79	10	57	41	29	16	12	1.85
TRS26	179111--179167	21	2.7	21	84	12	75	19	17	26	36	1.94

## Sheet: Table S3
Table S3. Dispersed repeats sequences in the mitochondrial genome of Paeonia lactiflora
Numbers	The repeat length of the first part	The starting site of the first part	Matching direction	The repeat length of the second part	The starting site of the second part	Interval distance of repeats	E-value
DRS1	224	91468	P	224	123479	0	1.28e-125
DRS2	189	51364	P	189	83503	0	1.51e-104
DRS3	181	86427	P	181	126914	0	9.88e-100
DRS4	178	86253	P	178	127095	-3	1.58e-90
DRS5	128	86303	P	128	127095	-2	5.87e-63
DRS6	111	30284	P	111	125998	0	1.38e-57
DRS7	102	137783	P	102	154057	-2	1.67e-47
DRS8	88	91386	P	88	148521	0	9.69e-44
DRS9	87	23942	P	87	162942	0	3.88e-43
DRS10	87	45471	P	87	110827	-1	1.01e-40
DRS11	83	20708	P	83	23977	0	9.93e-41
DRS12	72	23988	P	72	73871	-1	8.99e-32
DRS13	70	42779	P	70	174973	-1	1.4e-30
DRS14	68	36087	P	68	144805	-3	1.44e-25
DRS15	68	47009	P	68	144805	-3	1.44e-25
DRS16	67	10462	P	67	104824	-2	8.48e-27
DRS17	66	10478	P	66	148543	0	1.71e-30
DRS18	66	23808	P	66	61715	0	1.71e-30
DRS19	66	3578	P	66	109791	-1	3.38e-28
DRS20	64	11482	P	64	37215	0	2.73e-29
DRS21	64	87373	P	64	148497	0	2.73e-29
DRS22	62	23964	P	62	162968	-1	8.12e-26
DRS23	62	61715	P	62	158294	-2	7.43e-24
DRS24	62	61715	P	62	177661	-3	4.46e-22
DRS25	61	23942	P	61	162945	-1	3.2e-25
DRS26	61	124027	P	61	173187	-3	1.7e-21
DRS27	60	24000	P	60	73871	0	6.98e-27
DRS28	60	23815	P	60	75788	-1	1.26e-24
DRS29	60	73452	P	60	177664	-2	1.11e-22
DRS30	60	75788	P	60	158297	-3	6.45e-21
DRS31	59	61714	P	59	112468	0	2.79e-26
DRS32	59	69437	P	59	158297	-1	4.95e-24
DRS33	59	23815	P	59	69437	-2	4.3e-22
DRS34	59	91378	P	59	104824	-2	4.3e-22
DRS35	58	68486	P	58	87379	0	1.12e-25
DRS36	58	69437	P	58	112468	-2	1.66e-21
DRS37	57	73259	P	57	146907	0	4.47e-25
DRS38	55	75793	P	55	177664	-3	5.07e-18
DRS39	54	75793	P	54	112468	0	2.86e-23
DRS40	54	95427	P	54	98514	0	2.86e-23
DRS41	54	144756	P	54	172741	0	2.86e-23
DRS42	54	36122	P	54	73457	-1	4.63e-21
DRS43	53	19332	P	53	154510	0	1.14e-22
DRS44	53	67766	P	53	98514	0	1.14e-22
DRS45	53	77113	P	53	95427	0	1.14e-22
DRS46	53	77113	P	53	135898	0	1.14e-22
DRS47	53	98515	P	53	135898	0	1.14e-22
DRS48	52	20742	P	52	23951	0	4.58e-22
DRS49	52	47344	P	52	104854	0	4.58e-22
DRS50	52	67766	P	52	77113	0	4.58e-22
DRS51	52	67766	P	52	121370	0	4.58e-22
DRS52	52	77114	P	52	154509	0	4.58e-22
DRS53	52	95428	P	52	121370	0	4.58e-22
DRS54	52	98516	P	52	154509	0	4.58e-22
DRS55	52	108756	P	52	146911	0	4.58e-22
DRS56	52	121370	P	52	135899	0	4.58e-22
DRS57	52	146912	P	52	174368	0	4.58e-22
DRS58	52	84622	P	52	178845	-3	2.73e-16
DRS59	51	19334	P	51	67766	0	1.83e-21
DRS60	51	19334	P	51	95428	0	1.83e-21
DRS61	51	19334	P	51	135899	0	1.83e-21
DRS62	51	87386	P	51	96433	0	1.83e-21
DRS63	51	121371	P	51	154510	0	1.83e-21
DRS64	51	137834	P	51	154057	0	1.83e-21
DRS65	51	19714	P	51	173136	-1	2.8e-19
DRS66	50	75229	P	50	140299	0	7.32e-21
DRS67	50	3532	P	50	177197	-3	3.88e-15
DRS68	49	23954	P	49	162945	0	2.93e-20
DRS69	49	23977	P	49	162968	0	2.93e-20
DRS70	49	24010	P	49	177198	0	2.93e-20
DRS71	49	3532	P	49	20709	-3	1.46e-14
DRS72	49	3532	P	49	73872	-3	1.46e-14
DRS73	48	23823	P	48	144825	0	1.17e-19
DRS74	48	87389	P	48	120327	0	1.17e-19
DRS75	48	112475	P	48	144825	0	1.17e-19
DRS76	48	46383	P	48	177671	-1	1.69e-17
DRS77	48	124040	P	48	173187	-1	1.69e-17
DRS78	48	144825	P	48	158305	-2	1.19e-15
DRS79	48	20710	P	48	154357	-3	5.47e-14
DRS80	48	73873	P	48	154357	-3	5.47e-14
DRS81	48	144825	P	48	177672	-3	5.47e-14
DRS82	48	154357	P	48	177199	-3	5.47e-14
DRS83	47	68511	P	47	172720	-1	6.61e-17
DRS84	47	31704	P	47	121802	-2	4.56e-15
DRS85	47	71431	P	47	73472	-3	2.05e-13
DRS86	47	75928	P	47	147072	-3	2.05e-13
DRS87	46	47002	P	46	61727	0	1.87e-18
DRS88	46	47002	P	46	75801	0	1.87e-18
DRS89	46	47002	P	46	69449	-2	1.75e-14
DRS90	46	42767	P	46	95098	-3	7.68e-13
DRS91	46	47374	P	46	144764	-3	7.68e-13
DRS92	46	68510	P	46	91428	-3	7.68e-13
DRS93	45	23829	P	45	42766	-1	1.01e-15
DRS94	45	42766	P	45	112481	-1	1.01e-15
DRS95	45	148522	P	45	172722	-3	2.87e-12
DRS96	44	164342	P	44	177078	-1	3.96e-15
DRS97	44	61716	P	44	95100	-3	1.07e-11
DRS98	43	23937	P	43	73905	0	1.2e-16
DRS99	43	49848	P	43	73902	0	1.2e-16
DRS100	43	73891	P	43	156166	0	1.2e-16
DRS101	43	23827	P	43	46383	-3	4e-11
DRS102	43	46383	P	43	112479	-3	4e-11
DRS103	42	10487	P	42	104824	0	4.8e-16
DRS104	42	16631	P	42	46807	0	4.8e-16
DRS105	42	16631	P	42	60364	0	4.8e-16
DRS106	42	67993	P	42	87430	0	4.8e-16
DRS107	42	91395	P	42	104824	0	4.8e-16
DRS108	42	71430	P	42	99501	-2	3.72e-12
DRS109	42	23808	P	42	120652	-3	1.49e-10
DRS110	42	23833	P	42	73452	-3	1.49e-10
DRS111	42	46996	P	42	148519	-3	1.49e-10
DRS112	42	112462	P	42	148519	-3	1.49e-10
DRS113	42	125117	P	42	149176	-3	1.49e-10
DRS114	41	23833	P	41	69437	0	1.92e-15
DRS115	41	36139	P	41	46379	0	1.92e-15
DRS116	41	144757	P	41	156157	0	1.92e-15
DRS117	41	20739	P	41	49850	-1	2.36e-13
DRS118	41	42766	P	41	158315	-1	2.36e-13
DRS119	41	47087	P	41	104063	-1	2.36e-13
DRS120	41	49850	P	41	162942	-1	2.36e-13
DRS121	41	95106	P	41	120226	-1	2.36e-13
DRS122	41	36139	P	41	75789	-3	5.53e-10
DRS123	40	484	P	40	87305	0	7.68e-15
DRS124	40	20728	P	40	156169	0	7.68e-15
DRS125	40	20765	P	40	156155	0	7.68e-15
DRS126	40	23815	P	40	179126	0	7.68e-15
DRS127	40	23834	P	40	71978	0	7.68e-15
DRS128	40	71978	P	40	112486	0	7.68e-15
DRS129	40	71978	P	40	158316	0	7.68e-15
DRS130	40	87432	P	40	91930	-1	9.22e-13
DRS131	40	41853	P	40	79232	-2	5.39e-11
DRS132	40	158297	P	40	179126	-2	5.39e-11
DRS133	40	20765	P	40	49848	-3	2.05e-09
DRS134	40	46378	P	40	62025	-3	2.05e-09
DRS135	40	69438	P	40	95104	-3	2.05e-09
DRS136	40	162991	P	40	172751	-3	2.05e-09
DRS137	40	177664	P	40	179126	-3	2.05e-09
DRS138	39	36087	P	39	61727	0	3.07e-14
DRS139	39	36087	P	39	75801	0	3.07e-14
DRS140	39	47002	P	39	179126	0	3.07e-14
DRS141	39	67763	P	39	174384	0	3.07e-14
DRS142	39	73275	P	39	135896	0	3.07e-14
DRS143	39	108771	P	39	154507	0	3.07e-14
DRS144	39	112468	P	39	179126	0	3.07e-14
DRS145	39	23987	P	39	162991	-1	3.59e-12
DRS146	39	77857	P	39	164341	-1	3.59e-12
DRS147	39	14457	P	39	85544	-2	2.05e-10
DRS148	39	24020	P	39	76021	-2	2.05e-10
DRS149	39	36087	P	39	69449	-2	2.05e-10
DRS150	39	57556	P	39	71458	-2	2.05e-10
DRS151	39	62025	P	39	73453	-2	2.05e-10
DRS152	39	120653	P	39	172728	-2	2.05e-10
DRS153	39	14495	P	39	19272	-3	7.58e-09
DRS154	39	19272	P	39	164267	-3	7.58e-09
DRS155	39	61740	P	39	172728	-3	7.58e-09
DRS156	39	71979	P	39	95105	-3	7.58e-09
DRS157	39	75788	P	39	155321	-3	7.58e-09
DRS158	38	20765	P	38	172753	0	1.23e-13
DRS159	38	24026	P	38	96687	0	1.23e-13
DRS160	38	49850	P	38	162991	0	1.23e-13
DRS161	38	76019	P	38	164343	0	1.23e-13
DRS162	38	79236	P	38	177083	0	1.23e-13
DRS163	38	95426	P	38	108771	0	1.23e-13
DRS164	38	20742	P	38	23942	-1	1.4e-11
DRS165	38	23942	P	38	162945	-1	1.4e-11
DRS166	38	23965	P	38	73905	-1	1.4e-11
DRS167	38	42766	P	38	155321	-1	1.4e-11
DRS168	38	49850	P	38	162968	-1	1.4e-11
DRS169	38	77856	P	38	79236	-1	1.4e-11
DRS170	38	91298	P	38	164341	-1	1.4e-11
DRS171	38	120652	P	38	158294	-1	1.4e-11
DRS172	38	164345	P	38	177194	-1	1.4e-11
DRS173	38	10532	P	38	75788	-2	7.77e-10
DRS174	38	61715	P	38	155321	-2	7.77e-10
DRS175	38	69437	P	38	155321	-2	7.77e-10
DRS176	38	71978	P	38	155321	-2	7.77e-10
DRS177	38	75937	P	38	147072	-2	7.77e-10
DRS178	38	79234	P	38	96692	-2	7.77e-10
DRS179	38	37689	P	38	172768	-3	2.8e-08
DRS180	37	16630	P	37	104829	0	4.92e-13
DRS181	37	16630	P	37	148563	0	4.92e-13
DRS182	37	36139	P	37	73457	0	4.92e-13
DRS183	37	73275	P	37	95427	0	4.92e-13
DRS184	37	73275	P	37	154509	0	4.92e-13
DRS185	37	76020	P	37	79236	0	4.92e-13
DRS186	37	77129	P	37	146911	0	4.92e-13
DRS187	37	98531	P	37	146911	0	4.92e-13
DRS188	37	108771	P	37	135898	0	4.92e-13
DRS189	37	16422	P	37	66059	-1	5.46e-11
DRS190	37	36110	P	37	148530	-1	5.46e-11
DRS191	37	47032	P	37	148530	-1	5.46e-11
DRS192	37	68508	P	37	158297	-1	5.46e-11
DRS193	37	111934	P	37	120229	-1	5.46e-11
DRS194	37	10532	P	37	42766	-2	2.95e-09
DRS195	37	23835	P	37	120897	-2	2.95e-09
DRS196	37	47044	P	37	120628	-2	2.95e-09
DRS197	37	112487	P	37	120897	-2	2.95e-09
DRS198	37	120897	P	37	158317	-2	2.95e-09
DRS199	37	14239	P	37	47478	-3	1.03e-07
DRS200	37	23815	P	37	68508	-3	1.03e-07
DRS201	37	36098	P	37	71981	-3	1.03e-07
DRS202	37	36139	P	37	61719	-3	1.03e-07
DRS203	37	36139	P	37	69441	-3	1.03e-07
DRS204	37	36139	P	37	144826	-3	1.03e-07
DRS205	37	47020	P	37	71981	-3	1.03e-07
DRS206	37	62025	P	37	120897	-3	1.03e-07
DRS207	37	73482	P	37	91370	-3	1.03e-07
DRS208	37	120229	P	37	155321	-3	1.03e-07
DRS209	36	10488	P	36	46813	0	1.97e-12
DRS210	36	10488	P	36	60370	0	1.97e-12
DRS211	36	19349	P	36	146912	0	1.97e-12
DRS212	36	46813	P	36	91396	0	1.97e-12
DRS213	36	47384	P	36	162995	0	1.97e-12
DRS214	36	60370	P	36	91396	0	1.97e-12
DRS215	36	67766	P	36	73275	0	1.97e-12
DRS216	36	67766	P	36	108771	0	1.97e-12
DRS217	36	95428	P	36	174384	0	1.97e-12
DRS218	36	120897	P	36	155321	0	1.97e-12
DRS219	36	121386	P	36	146912	0	1.97e-12
DRS220	36	135899	P	36	174384	0	1.97e-12
DRS221	36	154510	P	36	174384	0	1.97e-12
DRS222	36	36099	P	36	120231	-1	2.12e-10
DRS223	36	41853	P	36	164343	-1	2.12e-10
DRS224	36	47021	P	36	120231	-1	2.12e-10
DRS225	36	79236	P	36	91298	-1	2.12e-10
DRS226	36	44344	P	36	46383	-2	1.11e-08
DRS227	36	44344	P	36	73457	-2	1.11e-08
DRS228	36	69459	P	36	87379	-2	1.11e-08
DRS229	36	79597	P	36	179132	-2	1.11e-08
DRS230	36	20724	P	36	58248	-3	3.79e-07
DRS231	36	23816	P	36	148519	-3	3.79e-07
DRS232	36	36140	P	36	71982	-3	3.79e-07
DRS233	36	47002	P	36	68508	-3	3.79e-07
DRS234	36	58248	P	36	73887	-3	3.79e-07
DRS235	36	61737	P	36	87379	-3	3.79e-07
DRS236	36	68508	P	36	112468	-3	3.79e-07
DRS237	36	69461	P	36	79640	-3	3.79e-07
DRS238	36	75811	P	36	87379	-3	3.79e-07
DRS239	36	87379	P	36	179129	-3	3.79e-07
DRS240	35	3548	P	35	175501	0	7.86e-12
DRS241	35	17851	P	35	90567	0	7.86e-12
DRS242	35	42776	P	35	112481	0	7.86e-12
DRS243	35	42778	P	35	95098	0	7.86e-12
DRS244	35	63848	P	35	144757	0	7.86e-12
DRS245	35	20746	P	35	47385	-1	8.26e-10
DRS246	35	36116	P	35	104854	-1	8.26e-10
DRS247	35	47038	P	35	104854	-1	8.26e-10
DRS248	35	47385	P	35	162949	-1	8.26e-10
DRS249	35	47385	P	35	162972	-1	8.26e-10
DRS250	35	68510	P	35	79641	-1	8.26e-10
DRS251	35	79238	P	35	177197	-1	8.26e-10
DRS252	35	14407	P	35	60480	-2	4.21e-08
DRS253	35	46778	P	35	164346	-2	4.21e-08
DRS254	35	60335	P	35	164346	-2	4.21e-08
DRS255	35	79619	P	35	179132	-2	4.21e-08
DRS256	35	120232	P	35	175017	-2	4.21e-08
DRS257	35	144825	P	35	155321	-2	4.21e-08
DRS258	35	10532	P	35	120897	-3	1.39e-06
DRS259	35	36091	P	35	46391	-3	1.39e-06
DRS260	35	42152	P	35	173308	-3	1.39e-06
DRS261	35	42776	P	35	177678	-3	1.39e-06
DRS262	35	46391	P	35	47013	-3	1.39e-06
DRS263	35	79641	P	35	120652	-3	1.39e-06
DRS264	34	3548	P	34	76020	0	3.15e-11
DRS265	34	3548	P	34	177084	0	3.15e-11
DRS266	34	24025	P	34	77858	0	3.15e-11
DRS267	34	24026	P	34	147312	0	3.15e-11
DRS268	34	47386	P	34	73909	0	3.15e-11
DRS269	34	79239	P	34	175502	0	3.15e-11
DRS270	34	92164	P	34	102585	0	3.15e-11
DRS271	34	164346	P	34	175502	0	3.15e-11
DRS272	34	20709	P	34	79238	-1	3.21e-09
DRS273	34	20709	P	34	164345	-1	3.21e-09
DRS274	34	24025	P	34	41853	-1	3.21e-09
DRS275	34	24025	P	34	177085	-1	3.21e-09
DRS276	34	47044	P	34	73477	-1	3.21e-09
DRS277	34	68531	P	34	71460	-1	3.21e-09
DRS278	34	73872	P	34	79238	-1	3.21e-09
DRS279	34	73872	P	34	164345	-1	3.21e-09
DRS280	34	79642	P	34	148521	-1	3.21e-09
DRS281	34	84646	P	34	178839	-1	3.21e-09
DRS282	34	46779	P	34	79239	-2	1.59e-07
DRS283	34	60336	P	34	79239	-2	1.59e-07
DRS284	34	61740	P	34	79599	-2	1.59e-07
DRS285	34	61740	P	34	79620	-2	1.59e-07
DRS286	34	69461	P	34	91440	-2	1.59e-07
DRS287	34	69462	P	34	172733	-2	1.59e-07
DRS288	34	71430	P	34	144855	-2	1.59e-07
DRS289	34	71438	P	34	150458	-2	1.59e-07
DRS290	34	75814	P	34	79599	-2	1.59e-07
DRS291	34	75814	P	34	79620	-2	1.59e-07
DRS292	34	87379	P	34	120652	-2	1.59e-07
DRS293	34	91440	P	34	120652	-2	1.59e-07
DRS294	34	20769	P	34	47386	-3	5.08e-06
DRS295	34	47002	P	34	120652	-3	5.08e-06
DRS296	34	58250	P	34	177213	-3	5.08e-06
DRS297	34	61739	P	34	91440	-3	5.08e-06
DRS298	34	68017	P	34	108782	-3	5.08e-06
DRS299	34	68511	P	34	79599	-3	5.08e-06
DRS300	34	68511	P	34	79620	-3	5.08e-06
DRS301	34	71438	P	34	152744	-3	5.08e-06
DRS302	34	75813	P	34	91440	-3	5.08e-06
DRS303	34	75814	P	34	172733	-3	5.08e-06
DRS304	34	88504	P	34	179111	-3	5.08e-06
DRS305	34	91440	P	34	179131	-3	5.08e-06
DRS306	34	112468	P	34	120652	-3	5.08e-06
DRS307	34	120632	P	34	177664	-3	5.08e-06
DRS308	34	172733	P	34	179132	-3	5.08e-06
DRS309	33	3548	P	33	40682	0	1.26e-10
DRS310	33	10536	P	33	61715	0	1.26e-10
DRS311	33	10536	P	33	69437	0	1.26e-10
DRS312	33	10536	P	33	71978	0	1.26e-10
DRS313	33	19298	P	33	42771	0	1.26e-10
DRS314	33	36093	P	33	42778	0	1.26e-10
DRS315	33	40682	P	33	79239	0	1.26e-10
DRS316	33	40682	P	33	164346	0	1.26e-10
DRS317	33	42778	P	33	47015	0	1.26e-10
DRS318	33	46814	P	33	100500	0	1.26e-10
DRS319	33	60371	P	33	100500	0	1.26e-10
DRS320	33	61727	P	33	95100	0	1.26e-10
DRS321	33	75801	P	33	95100	0	1.26e-10
DRS322	33	87371	P	33	104858	0	1.26e-10
DRS323	33	95100	P	33	144834	0	1.26e-10
DRS324	33	100500	P	33	104830	0	1.26e-10
DRS325	33	100500	P	33	148564	0	1.26e-10
DRS326	33	3548	P	33	20709	-1	1.25e-08
DRS327	33	3548	P	33	41853	-1	1.25e-08
DRS328	33	3548	P	33	73872	-1	1.25e-08
DRS329	33	3548	P	33	91298	-1	1.25e-08
DRS330	33	3548	P	33	96692	-1	1.25e-08
DRS331	33	3548	P	33	147313	-1	1.25e-08
DRS332	33	19298	P	33	61720	-1	1.25e-08
DRS333	33	19298	P	33	69442	-1	1.25e-08
DRS334	33	19298	P	33	71983	-1	1.25e-08
DRS335	33	19298	P	33	75794	-1	1.25e-08
DRS336	33	19298	P	33	120900	-1	1.25e-08
DRS337	33	19298	P	33	144827	-1	1.25e-08
DRS338	33	24026	P	33	175503	-1	1.25e-08
DRS339	33	36122	P	33	120632	-1	1.25e-08
DRS340	33	61748	P	33	177657	-1	1.25e-08
DRS341	33	71439	P	33	144805	-1	1.25e-08
DRS342	33	79239	P	33	147313	-1	1.25e-08
DRS343	33	96692	P	33	164346	-1	1.25e-08
DRS344	33	147313	P	33	164346	-1	1.25e-08
DRS345	33	150504	P	33	160721	-1	1.25e-08
DRS346	33	172704	P	33	179120	-1	1.25e-08
DRS347	33	47367	P	33	73478	-2	5.98e-07
DRS348	33	47367	P	33	120632	-2	5.98e-07
DRS349	33	19298	P	33	179112	-3	1.85e-05
DRS350	33	24026	P	33	46780	-3	1.85e-05
DRS351	33	24026	P	33	60337	-3	1.85e-05
DRS352	33	46391	P	33	95100	-3	1.85e-05
DRS353	33	46994	P	33	104858	-3	1.85e-05
DRS354	33	47367	P	33	68511	-3	1.85e-05
DRS355	33	47398	P	33	162938	-3	1.85e-05
DRS356	33	69470	P	33	71431	-3	1.85e-05
DRS357	33	69470	P	33	91370	-3	1.85e-05
DRS358	33	79245	P	33	91292	-3	1.85e-05
DRS359	33	79600	P	33	148522	-3	1.85e-05
DRS360	33	79621	P	33	148522	-3	1.85e-05
DRS361	33	95100	P	33	179119	-3	1.85e-05
DRS362	33	104858	P	33	112460	-3	1.85e-05
DRS363	32	20765	P	32	63848	0	5.03e-10
DRS364	32	36087	P	32	179126	0	5.03e-10
DRS365	32	40683	P	32	154373	0	5.03e-10
DRS366	32	49859	P	32	144757	0	5.03e-10
DRS367	32	61728	P	32	175011	0	5.03e-10
DRS368	32	63851	P	32	73902	0	5.03e-10
DRS369	32	71446	P	32	73472	0	5.03e-10
DRS370	32	73902	P	32	172762	0	5.03e-10
DRS371	32	75802	P	32	175011	0	5.03e-10
DRS372	32	76022	P	32	154373	0	5.03e-10
DRS373	32	144835	P	32	175011	0	5.03e-10
DRS374	32	148519	P	32	158302	0	5.03e-10
DRS375	32	154373	P	32	175504	0	5.03e-10
DRS376	32	154373	P	32	177086	0	5.03e-10
DRS377	32	160661	P	32	161416	0	5.03e-10
DRS378	32	162939	P	32	172765	0	5.03e-10
DRS379	32	20739	P	32	63851	-1	4.83e-08
DRS380	32	20739	P	32	172762	-1	4.83e-08
DRS381	32	23997	P	32	144757	-1	4.83e-08
DRS382	32	33262	P	32	120374	-1	4.83e-08
DRS383	32	41854	P	32	154373	-1	4.83e-08
DRS384	32	42764	P	32	62034	-1	4.83e-08
DRS385	32	47016	P	32	69449	-1	4.83e-08
DRS386	32	63851	P	32	162942	-1	4.83e-08
DRS387	32	66064	P	32	110711	-1	4.83e-08
DRS388	32	69449	P	32	95101	-1	4.83e-08
DRS389	32	69685	P	32	123706	-1	4.83e-08
DRS390	32	77859	P	32	154373	-1	4.83e-08
DRS391	32	91299	P	32	154373	-1	4.83e-08
DRS392	32	96693	P	32	154373	-1	4.83e-08
DRS393	32	122283	P	32	154643	-1	4.83e-08
DRS394	32	147314	P	32	154373	-1	4.83e-08
DRS395	32	154373	P	32	177199	-1	4.83e-08
DRS396	32	156166	P	32	162942	-1	4.83e-08
DRS397	32	42766	P	32	69729	-2	2.25e-06
DRS398	32	47006	P	32	148519	-2	2.25e-06
DRS399	32	47395	P	32	144757	-2	2.25e-06
DRS400	32	68019	P	32	98542	-2	2.25e-06
DRS401	32	112472	P	32	148519	-2	2.25e-06
DRS402	32	144778	P	32	158305	-2	2.25e-06
DRS403	32	14249	P	32	47473	-3	6.74e-05
DRS404	32	14565	P	32	67017	-3	6.74e-05
DRS405	32	36126	P	32	68508	-3	6.74e-05
DRS406	32	36126	P	32	148519	-3	6.74e-05
DRS407	32	46392	P	32	175011	-3	6.74e-05
DRS408	32	46398	P	32	71446	-3	6.74e-05
DRS409	32	61715	P	32	69729	-3	6.74e-05
DRS410	32	69456	P	32	71446	-3	6.74e-05
DRS411	32	120273	P	32	175000	-3	6.74e-05
DRS412	31	10539	P	31	73452	0	2.01e-09
DRS413	31	23844	P	31	73452	0	2.01e-09
DRS414	31	42776	P	31	158315	0	2.01e-09
DRS415	31	47361	P	31	148530	0	2.01e-09
DRS416	31	68000	P	31	85523	0	2.01e-09
DRS417	31	73452	P	31	158326	0	2.01e-09
DRS418	31	85523	P	31	91937	0	2.01e-09
DRS419	31	91434	P	31	104858	0	2.01e-09
DRS420	31	153784	P	31	179106	0	2.01e-09
DRS421	31	14406	P	31	92206	-1	1.87e-07
DRS422	31	23951	P	31	144758	-1	1.87e-07
DRS423	31	36150	P	31	61714	-1	1.87e-07
DRS424	31	44377	P	31	160662	-1	1.87e-07
DRS425	31	63851	P	31	162989	-1	1.87e-07
DRS426	31	69450	P	31	175012	-1	1.87e-07
DRS427	31	156166	P	31	162989	-1	1.87e-07
DRS428	31	10464	P	31	148530	-2	8.43e-06
DRS429	31	14456	P	31	174390	-2	8.43e-06
DRS430	31	20763	P	31	23997	-2	8.43e-06
DRS431	31	23974	P	31	144758	-2	8.43e-06
DRS432	31	37698	P	31	176554	-2	8.43e-06
DRS433	31	42785	P	31	172700	-2	8.43e-06
DRS434	31	49862	P	31	162963	-2	8.43e-06
DRS435	31	60480	P	31	61811	-2	8.43e-06
DRS436	31	62034	P	31	69436	-2	8.43e-06
DRS437	31	62034	P	31	71977	-2	8.43e-06
DRS438	31	63021	P	31	148694	-2	8.43e-06
DRS439	31	63825	P	31	104871	-2	8.43e-06
DRS440	31	63851	P	31	162966	-2	8.43e-06
DRS441	31	68026	P	31	85552	-2	8.43e-06
DRS442	31	73452	P	31	155329	-2	8.43e-06
DRS443	31	91974	P	31	121555	-2	8.43e-06
DRS444	31	156166	P	31	162966	-2	8.43e-06
DRS445	31	162966	P	31	172762	-2	8.43e-06
DRS446	31	169871	P	31	174604	-2	8.43e-06
DRS447	31	1412	P	31	102617	-3	0.000244
DRS448	31	3623	P	31	109781	-3	0.000244
DRS449	31	14062	P	31	72204	-3	0.000244
DRS450	31	21947	P	31	36096	-3	0.000244
DRS451	31	21947	P	31	47018	-3	0.000244
DRS452	31	21947	P	31	95103	-3	0.000244
DRS453	31	29637	P	31	69290	-3	0.000244
DRS454	31	36139	P	31	42776	-3	0.000244
DRS455	31	37701	P	31	49860	-3	0.000244
DRS456	31	37701	P	31	63852	-3	0.000244
DRS457	31	37701	P	31	156167	-3	0.000244
DRS458	31	40253	P	31	160851	-3	0.000244
DRS459	31	42770	P	31	44349	-3	0.000244
DRS460	31	46376	P	31	102620	-3	0.000244
DRS461	31	47051	P	31	70309	-3	0.000244
DRS462	31	50731	P	31	152832	-3	0.000244
DRS463	31	50741	P	31	91003	-3	0.000244
DRS464	31	63830	P	31	120227	-3	0.000244
DRS465	31	67813	P	31	126974	-3	0.000244
DRS466	31	68024	P	31	77136	-3	0.000244
DRS467	31	69838	P	31	80272	-3	0.000244
DRS468	31	71433	P	31	96466	-3	0.000244
DRS469	31	75248	P	31	174977	-3	0.000244
DRS470	31	79351	P	31	160848	-3	0.000244
DRS471	31	79635	P	31	120641	-3	0.000244
DRS472	31	80277	P	31	105069	-3	0.000244
DRS473	31	85817	P	31	119870	-3	0.000244
DRS474	31	89990	P	31	173319	-3	0.000244
DRS475	31	91027	P	31	172706	-3	0.000244
DRS476	31	91447	P	31	96453	-3	0.000244
DRS477	31	100207	P	31	125367	-3	0.000244
DRS478	31	104858	P	31	172728	-3	0.000244
DRS479	31	158315	P	31	179117	-3	0.000244
DRS480	31	160848	P	31	161419	-3	0.000244
DRS481	30	3544	P	30	46787	0	8.05e-09
DRS482	30	3544	P	30	60344	0	8.05e-09
DRS483	30	3552	P	30	77857	0	8.05e-09
DRS484	30	3552	P	30	177197	0	8.05e-09
DRS485	30	10536	P	30	144825	0	8.05e-09
DRS486	30	24030	P	30	40681	0	8.05e-09
DRS487	30	24032	P	30	91295	0	8.05e-09
DRS488	30	36150	P	30	75789	0	8.05e-09
DRS489	30	46787	P	30	154369	0	8.05e-09
DRS490	30	60344	P	30	154369	0	8.05e-09
DRS491	30	69437	P	30	177693	0	8.05e-09
DRS492	30	71978	P	30	177693	0	8.05e-09
DRS493	30	73453	P	30	112496	0	8.05e-09
DRS494	30	156179	P	30	177217	0	8.05e-09
DRS495	30	587	P	30	57556	-1	7.25e-07
DRS496	30	10539	P	30	46379	-1	7.25e-07
DRS497	30	23844	P	30	46379	-1	7.25e-07
DRS498	30	36150	P	30	69437	-1	7.25e-07
DRS499	30	36150	P	30	71978	-1	7.25e-07
DRS500	30	42766	P	30	177693	-1	7.25e-07
DRS501	30	46379	P	30	158326	-1	7.25e-07
DRS502	30	47350	P	30	96877	-1	7.25e-07
DRS503	30	49862	P	30	162941	-1	7.25e-07
DRS504	30	60443	P	30	104207	-1	7.25e-07
DRS505	30	61812	P	30	95345	-1	7.25e-07
DRS506	30	62415	P	30	164676	-1	7.25e-07
DRS507	30	69837	P	30	119872	-1	7.25e-07
DRS508	30	72138	P	30	104158	-1	7.25e-07
DRS509	30	85551	P	30	153040	-1	7.25e-07
DRS510	30	96454	P	30	158305	-1	7.25e-07
DRS511	30	129160	P	30	148631	-1	7.25e-07
DRS512	30	10652	P	30	96873	-2	3.15e-05
DRS513	30	14413	P	30	95344	-2	3.15e-05
DRS514	30	14457	P	30	19355	-2	3.15e-05
DRS515	30	14457	P	30	73281	-2	3.15e-05
DRS516	30	14457	P	30	77135	-2	3.15e-05
DRS517	30	14457	P	30	98537	-2	3.15e-05
DRS518	30	14457	P	30	108777	-2	3.15e-05
DRS519	30	14457	P	30	121392	-2	3.15e-05
DRS520	30	16228	P	30	20442	-2	3.15e-05
DRS521	30	20735	P	30	176556	-2	3.15e-05
DRS522	30	26913	P	30	70308	-2	3.15e-05
DRS523	30	31724	P	30	121799	-2	3.15e-05
DRS524	30	36086	P	30	96455	-2	3.15e-05
DRS525	30	36150	P	30	42766	-2	3.15e-05
DRS526	30	37699	P	30	172766	-2	3.15e-05
DRS527	30	40253	P	30	160663	-2	3.15e-05
DRS528	30	47051	P	30	99497	-2	3.15e-05
DRS529	30	47051	P	30	150454	-2	3.15e-05
DRS530	30	47451	P	30	104104	-2	3.15e-05
DRS531	30	57521	P	30	63243	-2	3.15e-05
DRS532	30	61715	P	30	62034	-2	3.15e-05
DRS533	30	61725	P	30	155319	-2	3.15e-05
DRS534	30	61734	P	30	172701	-2	3.15e-05
DRS535	30	69435	P	30	69733	-2	3.15e-05
DRS536	30	69447	P	30	155319	-2	3.15e-05
DRS537	30	69733	P	30	71976	-2	3.15e-05
DRS538	30	69733	P	30	73451	-2	3.15e-05
DRS539	30	69733	P	30	75787	-2	3.15e-05
DRS540	30	71988	P	30	155319	-2	3.15e-05
DRS541	30	71990	P	30	95103	-2	3.15e-05
DRS542	30	73898	P	30	176556	-2	3.15e-05
DRS543	30	75808	P	30	172701	-2	3.15e-05
DRS544	30	79348	P	30	160663	-2	3.15e-05
DRS545	30	80278	P	30	91009	-2	3.15e-05
DRS546	30	100820	P	30	102197	-2	3.15e-05
DRS547	30	105073	P	30	119872	-2	3.15e-05
DRS548	30	120905	P	30	158316	-2	3.15e-05
DRS549	30	144754	P	30	176555	-2	3.15e-05
DRS550	30	144841	P	30	172701	-2	3.15e-05
DRS551	30	175007	P	30	179126	-2	3.15e-05
DRS552	30	419	P	30	51476	-3	0.000883
DRS553	30	1410	P	30	36152	-3	0.000883
DRS554	30	1411	P	30	88052	-3	0.000883
DRS555	30	16263	P	30	20398	-3	0.000883
DRS556	30	19295	P	30	21947	-3	0.000883
DRS557	30	21947	P	30	111931	-3	0.000883
DRS558	30	21948	P	30	23832	-3	0.000883
DRS559	30	21948	P	30	112484	-3	0.000883
DRS560	30	21949	P	30	63817	-3	0.000883
DRS561	30	22936	P	30	144866	-3	0.000883
DRS562	30	23823	P	30	96454	-3	0.000883
DRS563	30	23954	P	30	162941	-3	0.000883
DRS564	30	23977	P	30	73901	-3	0.000883
DRS565	30	24000	P	30	162987	-3	0.000883
DRS566	30	24003	P	30	37697	-3	0.000883
DRS567	30	26917	P	30	99491	-3	0.000883
DRS568	30	26917	P	30	125024	-3	0.000883
DRS569	30	36087	P	30	68507	-3	0.000883
DRS570	30	36087	P	30	148518	-3	0.000883
DRS571	30	36129	P	30	144801	-3	0.000883
DRS572	30	37737	P	30	119868	-3	0.000883
DRS573	30	42152	P	30	119871	-3	0.000883
DRS574	30	42766	P	30	153784	-3	0.000883
DRS575	30	42814	P	30	140300	-3	0.000883
DRS576	30	44271	P	30	79230	-3	0.000883
DRS577	30	44271	P	30	164337	-3	0.000883
DRS578	30	44377	P	30	160852	-3	0.000883
DRS579	30	45031	P	30	113600	-3	0.000883
DRS580	30	46379	P	30	155329	-3	0.000883
DRS581	30	47009	P	30	96454	-3	0.000883
DRS582	30	47048	P	30	68510	-3	0.000883
DRS583	30	47048	P	30	148521	-3	0.000883
DRS584	30	47052	P	30	176059	-3	0.000883
DRS585	30	47374	P	30	144801	-3	0.000883
DRS586	30	47410	P	30	104792	-3	0.000883
DRS587	30	47884	P	30	160697	-3	0.000883
DRS588	30	49951	P	30	160900	-3	0.000883
DRS589	30	50736	P	30	119646	-3	0.000883
DRS590	30	57556	P	30	175047	-3	0.000883
DRS591	30	59052	P	30	119871	-3	0.000883
DRS592	30	61739	P	30	79646	-3	0.000883
DRS593	30	62034	P	30	75789	-3	0.000883
DRS594	30	68025	P	30	73282	-3	0.000883
DRS595	30	69620	P	30	90689	-3	0.000883
DRS596	30	69729	P	30	120897	-3	0.000883
DRS597	30	71434	P	30	144792	-3	0.000883
DRS598	30	71991	P	30	111929	-3	0.000883
DRS599	30	71991	P	30	175013	-3	0.000883
DRS600	30	72973	P	30	105854	-3	0.000883
DRS601	30	75813	P	30	79646	-3	0.000883
DRS602	30	79646	P	30	179131	-3	0.000883
DRS603	30	80273	P	30	104805	-3	0.000883
DRS604	30	80275	P	30	85815	-3	0.000883
DRS605	30	80275	P	30	147018	-3	0.000883
DRS606	30	85558	P	30	135894	-3	0.000883
DRS607	30	86513	P	30	160563	-3	0.000883
DRS608	30	87386	P	30	144780	-3	0.000883
DRS609	30	87386	P	30	144843	-3	0.000883
DRS610	30	89997	P	30	119871	-3	0.000883
DRS611	30	91013	P	30	119872	-3	0.000883
DRS612	30	91014	P	30	153784	-3	0.000883
DRS613	30	91447	P	30	144780	-3	0.000883
DRS614	30	96455	P	30	112474	-3	0.000883
DRS615	30	96456	P	30	172739	-3	0.000883
DRS616	30	96876	P	30	111940	-3	0.000883
DRS617	30	97041	P	30	149492	-3	0.000883
DRS618	30	99497	P	30	160900	-3	0.000883
DRS619	30	103671	P	30	122253	-3	0.000883
DRS620	30	120240	P	30	155317	-3	0.000883
DRS621	30	120240	P	30	158314	-3	0.000883
DRS622	30	120927	P	30	140299	-3	0.000883
DRS623	30	160661	P	30	166448	-3	0.000883
DRS624	163	65652	F	163	123320	-1	3.32e-86
DRS625	126	65689	F	126	123357	0	1.28e-66
DRS626	103	156312	F	103	170188	-1	2.79e-50
DRS627	90	45544	F	90	178881	0	6.06e-45
DRS628	89	122844	F	89	122889	-1	6.47e-42
DRS629	87	46771	F	87	60328	0	3.88e-43
DRS630	86	21615	F	86	126825	0	1.55e-42
DRS631	78	67761	F	78	95423	-1	2.38e-35
DRS632	74	10470	F	74	91378	0	2.6e-35
DRS633	73	20707	F	73	73870	-1	2.28e-32
DRS634	72	69437	F	72	73453	-3	6.7e-28
DRS635	69	36087	F	69	47009	0	2.66e-32
DRS636	65	23812	F	65	158294	-2	1.28e-25
DRS637	65	23812	F	65	177661	-3	8.04e-24
DRS638	62	162945	F	62	162968	-1	8.12e-26
DRS639	61	19329	F	61	121366	-1	3.2e-25
DRS640	61	23942	F	61	23965	-1	3.2e-25
DRS641	59	61715	F	59	69437	-2	4.3e-22
DRS642	59	69437	F	59	75789	-3	2.45e-20
DRS643	58	23816	F	58	112468	0	1.12e-25
DRS644	58	68486	F	58	148497	0	1.12e-25
DRS645	58	112468	F	58	158298	-2	1.66e-21
DRS646	58	36122	F	58	177665	-3	9.31e-20
DRS647	58	112468	F	58	177665	-3	9.31e-20
DRS648	56	46992	F	56	112458	0	1.79e-24
DRS649	56	77113	F	56	98515	0	1.79e-24
DRS650	56	79598	F	56	79619	-2	2.48e-20
DRS651	55	61719	F	55	75793	0	7.15e-24
DRS652	55	77110	F	55	121367	0	7.15e-24
DRS653	54	65597	F	54	123263	-1	4.63e-21
DRS654	54	36122	F	54	158298	-3	1.92e-17
DRS655	53	73258	F	53	174367	0	1.14e-22
DRS656	53	95426	F	53	154508	0	1.14e-22
DRS657	53	95427	F	53	135898	0	1.14e-22
DRS658	53	47367	F	53	172734	-3	7.24e-17
DRS659	52	20739	F	52	162942	0	4.58e-22
DRS660	52	20742	F	52	162968	0	4.58e-22
DRS661	52	46920	F	52	73038	0	4.58e-22
DRS662	52	67766	F	52	135899	0	4.58e-22
DRS663	52	68485	F	52	96432	0	4.58e-22
DRS664	52	73260	F	52	108756	0	4.58e-22
DRS665	52	98515	F	52	121370	0	4.58e-22
DRS666	52	135898	F	52	154509	0	4.58e-22
DRS667	52	15251	F	52	31913	-1	7.14e-20
DRS668	51	19334	F	51	77114	0	1.83e-21
DRS669	51	19334	F	51	98516	0	1.83e-21
DRS670	51	67766	F	51	154510	0	1.83e-21
DRS671	51	96433	F	51	148497	0	1.83e-21
DRS672	51	108756	F	51	174369	0	1.83e-21
DRS673	51	104824	F	51	148558	-2	2.1e-17
DRS674	50	122307	F	50	155351	0	7.32e-21
DRS675	49	14486	F	49	164258	0	2.93e-20
DRS676	49	20709	F	49	177198	0	2.93e-20
DRS677	49	23954	F	49	23977	0	2.93e-20
DRS678	49	68485	F	49	120326	0	2.93e-20
DRS679	49	71607	F	49	98691	0	2.93e-20
DRS680	49	73872	F	49	177198	0	2.93e-20
DRS681	49	96432	F	49	120326	0	2.93e-20
DRS682	49	3532	F	49	24010	-3	1.46e-14
DRS683	48	3532	F	48	154357	0	1.17e-19
DRS684	48	9410	F	48	54908	0	1.17e-19
DRS685	48	61718	F	48	144825	0	1.17e-19
DRS686	48	120327	F	48	148497	0	1.17e-19
DRS687	48	69440	F	48	144825	-2	1.19e-15
DRS688	48	24010	F	48	154357	-3	5.47e-14
DRS689	47	75793	F	47	144826	0	4.69e-19
DRS690	47	16281	F	47	149388	-1	6.61e-17
DRS691	47	46379	F	47	75789	-3	2.05e-13
DRS692	46	23816	F	46	47002	0	1.87e-18
DRS693	46	40235	F	46	79330	-1	2.59e-16
DRS694	46	47002	F	46	158298	-2	1.75e-14
DRS695	46	47002	F	46	177665	-3	7.68e-13
DRS696	46	158315	F	46	177682	-3	7.68e-13
DRS697	45	42766	F	45	61715	-1	1.01e-15
DRS698	45	42766	F	45	75789	-2	6.68e-14
DRS699	45	42766	F	45	179107	-3	2.87e-12
DRS700	45	46993	F	45	87370	-3	2.87e-12
DRS701	45	87370	F	45	112459	-3	2.87e-12
DRS702	45	91428	F	45	172722	-3	2.87e-12
DRS703	44	23833	F	44	158315	0	3e-17
DRS704	44	122844	F	44	122934	-1	3.96e-15
DRS705	43	69434	F	43	71975	0	1.2e-16
DRS706	43	95098	F	43	175009	-1	1.55e-14
DRS707	43	187	F	43	85676	-3	4e-11
DRS708	43	46383	F	43	61719	-3	4e-11
DRS709	43	46383	F	43	144826	-3	4e-11
DRS710	43	49848	F	43	156155	-3	4e-11
DRS711	43	61739	F	43	120652	-3	4e-11
DRS712	42	36093	F	42	95100	0	4.8e-16
DRS713	42	47015	F	42	95100	0	4.8e-16
DRS714	42	42765	F	42	69436	-1	6.05e-14
DRS715	42	42769	F	42	144825	-1	6.05e-14
DRS716	41	112485	F	41	158315	0	1.92e-15
DRS717	41	156157	F	41	172753	0	1.92e-15
DRS718	41	23988	F	41	49850	-1	2.36e-13
DRS719	41	36093	F	41	175011	-1	2.36e-13
DRS720	41	42765	F	41	71977	-1	2.36e-13
DRS721	41	47015	F	41	175011	-1	2.36e-13
DRS722	41	73902	F	41	162942	-1	2.36e-13
DRS723	41	41604	F	41	162509	-2	1.42e-11
DRS724	41	69456	F	41	179126	-2	1.42e-11
DRS725	41	76019	F	41	177196	-2	1.42e-11
DRS726	41	77858	F	41	91298	-2	1.42e-11
DRS727	41	20765	F	41	73905	-3	5.53e-10
DRS728	41	58248	F	41	156177	-3	5.53e-10
DRS729	41	91014	F	41	179107	-3	5.53e-10
DRS730	41	172705	F	41	175011	-3	5.53e-10
DRS731	40	23940	F	40	49848	0	7.68e-15
DRS732	40	24000	F	40	156169	0	7.68e-15
DRS733	40	61715	F	40	71978	0	7.68e-15
DRS734	40	61734	F	40	179126	0	7.68e-15
DRS735	40	75808	F	40	179126	0	7.68e-15
DRS736	40	87373	F	40	91434	0	7.68e-15
DRS737	40	67993	F	40	91930	-1	9.22e-13
DRS738	40	23836	F	40	155321	-2	5.39e-11
DRS739	40	155321	F	40	158318	-2	5.39e-11
DRS740	40	156341	F	40	156380	-2	5.39e-11
DRS741	40	156380	F	40	170217	-2	5.39e-11
DRS742	40	23940	F	40	156155	-3	2.05e-09
DRS743	40	46996	F	40	91434	-3	2.05e-09
DRS744	40	68510	F	40	120652	-3	2.05e-09
DRS745	40	91434	F	40	112462	-3	2.05e-09
DRS746	40	95104	F	40	158315	-3	2.05e-09
DRS747	40	96455	F	40	144844	-3	2.05e-09
DRS748	40	144760	F	40	162991	-3	2.05e-09
DRS749	39	23823	F	39	36087	0	3.07e-14
DRS750	39	36087	F	39	112475	0	3.07e-14
DRS751	39	40682	F	39	175503	0	3.07e-14
DRS752	39	69470	F	39	73486	0	3.07e-14
DRS753	39	135896	F	39	146909	0	3.07e-14
DRS754	39	20742	F	39	162991	-1	3.59e-12
DRS755	39	36116	F	39	47361	-1	3.59e-12
DRS756	39	47038	F	39	47361	-1	3.59e-12
DRS757	39	77856	F	39	177083	-1	3.59e-12
DRS758	39	79338	F	39	161406	-1	3.59e-12
DRS759	39	162945	F	39	162991	-1	3.59e-12
DRS760	39	20709	F	39	76021	-2	2.05e-10
DRS761	39	36087	F	39	158305	-2	2.05e-10
DRS762	39	62025	F	39	177684	-2	2.05e-10
DRS763	39	73872	F	39	76021	-2	2.05e-10
DRS764	39	23810	F	39	172728	-3	7.58e-09
DRS765	39	36087	F	39	177672	-3	7.58e-09
DRS766	39	36141	F	39	62025	-3	7.58e-09
DRS767	39	120230	F	39	120897	-3	7.58e-09
DRS768	38	20765	F	38	144760	0	1.23e-13
DRS769	38	40243	F	38	161406	0	1.23e-13
DRS770	38	73905	F	38	162991	0	1.23e-13
DRS771	38	23942	F	38	23988	-1	1.4e-11
DRS772	38	23965	F	38	49850	-1	1.4e-11
DRS773	38	44368	F	38	161407	-1	1.4e-11
DRS774	38	73905	F	38	162968	-1	1.4e-11
DRS775	38	20705	F	38	177081	-2	7.77e-10
DRS776	38	44368	F	38	79339	-2	7.77e-10
DRS777	38	99497	F	38	150454	-2	7.77e-10
DRS778	38	112488	F	38	155321	-2	7.77e-10
DRS779	38	580	F	38	175040	-3	2.8e-08
DRS780	38	10532	F	38	155322	-3	2.8e-08
DRS781	38	71456	F	38	172709	-3	2.8e-08
DRS782	38	73456	F	38	144825	-3	2.8e-08
DRS783	38	88505	F	38	175040	-3	2.8e-08
DRS784	37	10487	F	37	16630	0	4.92e-13
DRS785	37	16630	F	37	91395	0	4.92e-13
DRS786	37	36139	F	37	177682	0	4.92e-13
DRS787	37	46383	F	37	73457	0	4.92e-13
DRS788	37	71981	F	37	144825	0	4.92e-13
DRS789	37	73275	F	37	77129	0	4.92e-13
DRS790	37	73275	F	37	98531	0	4.92e-13
DRS791	37	76020	F	37	177084	0	4.92e-13
DRS792	37	77129	F	37	108771	0	4.92e-13
DRS793	37	79236	F	37	164343	0	4.92e-13
DRS794	37	95350	F	37	117719	0	4.92e-13
DRS795	37	95427	F	37	146911	0	4.92e-13
DRS796	37	98531	F	37	108771	0	4.92e-13
DRS797	37	146911	F	37	154509	0	4.92e-13
DRS798	37	36110	F	37	91428	-1	5.46e-11
DRS799	37	40244	F	37	44368	-1	5.46e-11
DRS800	37	41853	F	37	76021	-1	5.46e-11
DRS801	37	42768	F	37	120897	-1	5.46e-11
DRS802	37	47032	F	37	91428	-1	5.46e-11
DRS803	37	76020	F	37	77857	-1	5.46e-11
DRS804	37	79642	F	37	91440	-1	5.46e-11
DRS805	37	91298	F	37	177085	-1	5.46e-11
DRS806	37	158294	F	37	172730	-1	5.46e-11
DRS807	37	10462	F	37	47359	-2	2.95e-09
DRS808	37	61717	F	37	120897	-2	2.95e-09
DRS809	37	68508	F	37	69459	-2	2.95e-09
DRS810	37	69439	F	37	120897	-2	2.95e-09
DRS811	37	71980	F	37	120897	-2	2.95e-09
DRS812	37	95107	F	37	111934	-2	2.95e-09
DRS813	37	10458	F	37	87367	-3	1.03e-07
DRS814	37	23833	F	37	36139	-3	1.03e-07
DRS815	37	36139	F	37	112485	-3	1.03e-07
DRS816	37	61737	F	37	68508	-3	1.03e-07
DRS817	37	68508	F	37	75811	-3	1.03e-07
DRS818	37	68508	F	37	179129	-3	1.03e-07
DRS819	36	14415	F	36	61815	0	1.97e-12
DRS820	36	19349	F	36	73275	0	1.97e-12
DRS821	36	19349	F	36	108771	0	1.97e-12
DRS822	36	19349	F	36	174384	0	1.97e-12
DRS823	36	46813	F	36	104829	0	1.97e-12
DRS824	36	46813	F	36	148563	0	1.97e-12
DRS825	36	60370	F	36	104829	0	1.97e-12
DRS826	36	60370	F	36	148563	0	1.97e-12
DRS827	36	67766	F	36	146912	0	1.97e-12
DRS828	36	71982	F	36	75793	0	1.97e-12
DRS829	36	73275	F	36	121386	0	1.97e-12
DRS830	36	77129	F	36	174384	0	1.97e-12
DRS831	36	98531	F	36	174384	0	1.97e-12
DRS832	36	100473	F	36	119857	0	1.97e-12
DRS833	36	108771	F	36	121386	0	1.97e-12
DRS834	36	121386	F	36	174384	0	1.97e-12
DRS835	36	41853	F	36	77858	-1	2.12e-10
DRS836	36	41853	F	36	177085	-1	2.12e-10
DRS837	36	76021	F	36	91298	-1	2.12e-10
DRS838	36	36140	F	36	44344	-2	1.11e-08
DRS839	36	41853	F	36	91298	-2	1.11e-08
DRS840	36	44344	F	36	177683	-2	1.11e-08
DRS841	36	46777	F	36	76018	-2	1.11e-08
DRS842	36	60334	F	36	76018	-2	1.11e-08
DRS843	36	69459	F	36	148519	-2	1.11e-08
DRS844	36	120898	F	36	144825	-2	1.11e-08
DRS845	36	23816	F	36	87379	-3	3.79e-07
DRS846	36	24008	F	36	58248	-3	3.79e-07
DRS847	36	61737	F	36	148519	-3	3.79e-07
DRS848	36	75811	F	36	148519	-3	3.79e-07
DRS849	36	148519	F	36	179129	-3	3.79e-07
DRS850	35	42776	F	35	61725	0	7.86e-12
DRS851	35	63848	F	35	156163	0	7.86e-12
DRS852	35	63848	F	35	172759	0	7.86e-12
DRS853	35	77857	F	35	177197	0	7.86e-12
DRS854	35	158326	F	35	177693	0	7.86e-12
DRS855	35	23964	F	35	47385	-1	8.26e-10
DRS856	35	23987	F	35	47385	-1	8.26e-10
DRS857	35	40681	F	35	96691	-1	8.26e-10
DRS858	35	96458	F	35	144784	-1	8.26e-10
DRS859	35	177084	F	35	177197	-1	8.26e-10
DRS860	35	20708	F	35	91297	-2	4.21e-08
DRS861	35	36100	F	35	111934	-2	4.21e-08
DRS862	35	36126	F	35	47371	-2	4.21e-08
DRS863	35	44345	F	35	62025	-2	4.21e-08
DRS864	35	47022	F	35	111934	-2	4.21e-08
DRS865	35	69461	F	35	120652	-2	4.21e-08
DRS866	35	73478	F	35	120632	-2	4.21e-08
DRS867	35	73871	F	35	91297	-2	4.21e-08
DRS868	35	75793	F	35	120899	-2	4.21e-08
DRS869	35	79598	F	35	79640	-2	4.21e-08
DRS870	35	79641	F	35	158297	-2	4.21e-08
DRS871	35	144784	F	35	144847	-2	4.21e-08
DRS872	35	158302	F	35	172738	-2	4.21e-08
DRS873	35	579	F	35	172712	-3	1.39e-06
DRS874	35	10464	F	35	36116	-3	1.39e-06
DRS875	35	10464	F	35	47038	-3	1.39e-06
DRS876	35	10541	F	35	69733	-3	1.39e-06
DRS877	35	42776	F	35	46389	-3	1.39e-06
DRS878	35	46778	F	35	177196	-3	1.39e-06
DRS879	35	60335	F	35	177196	-3	1.39e-06
DRS880	35	75813	F	35	120652	-3	1.39e-06
DRS881	35	99509	F	35	144855	-3	1.39e-06
DRS882	35	120652	F	35	179131	-3	1.39e-06
DRS883	35	120661	F	35	150466	-3	1.39e-06
DRS884	35	156341	F	35	170256	-3	1.39e-06
DRS885	35	170217	F	35	170256	-3	1.39e-06
DRS886	34	3548	F	34	79239	0	3.15e-11
DRS887	34	3548	F	34	164346	0	3.15e-11
DRS888	34	10536	F	34	23841	0	3.15e-11
DRS889	34	10536	F	34	158323	0	3.15e-11
DRS890	34	20708	F	34	96691	0	3.15e-11
DRS891	34	20708	F	34	147312	0	3.15e-11
DRS892	34	20709	F	34	77858	0	3.15e-11
DRS893	34	23942	F	34	47386	0	3.15e-11
DRS894	34	47386	F	34	49850	0	3.15e-11
DRS895	34	73871	F	34	96691	0	3.15e-11
DRS896	34	73871	F	34	147312	0	3.15e-11
DRS897	34	73872	F	34	77858	0	3.15e-11
DRS898	34	76020	F	34	175502	0	3.15e-11
DRS899	34	96691	F	34	147312	0	3.15e-11
DRS900	34	162238	F	34	164518	0	3.15e-11
DRS901	34	175502	F	34	177084	0	3.15e-11
DRS902	34	20709	F	34	41853	-1	3.21e-09
DRS903	34	24025	F	34	79238	-1	3.21e-09
DRS904	34	24025	F	34	164345	-1	3.21e-09
DRS905	34	40681	F	34	91297	-1	3.21e-09
DRS906	34	41853	F	34	73872	-1	3.21e-09
DRS907	34	41853	F	34	177198	-1	3.21e-09
DRS908	34	47280	F	34	104162	-1	3.21e-09
DRS909	34	73872	F	34	177085	-1	3.21e-09
DRS910	34	79641	F	34	172733	-1	3.21e-09
DRS911	34	79642	F	34	87379	-1	3.21e-09
DRS912	34	96692	F	34	175503	-1	3.21e-09
DRS913	34	99500	F	34	144804	-1	3.21e-09
DRS914	34	111934	F	34	175018	-1	3.21e-09
DRS915	34	144804	F	34	150457	-1	3.21e-09
DRS916	34	3532	F	34	58250	-2	1.59e-07
DRS917	34	23815	F	34	79599	-2	1.59e-07
DRS918	34	23815	F	34	79620	-2	1.59e-07
DRS919	34	46779	F	34	175502	-2	1.59e-07
DRS920	34	46779	F	34	177084	-2	1.59e-07
DRS921	34	47044	F	34	177665	-2	1.59e-07
DRS922	34	58250	F	34	154357	-2	1.59e-07
DRS923	34	60336	F	34	175502	-2	1.59e-07
DRS924	34	60336	F	34	177084	-2	1.59e-07
DRS925	34	69406	F	34	128260	-2	1.59e-07
DRS926	34	88504	F	34	172712	-2	1.59e-07
DRS927	34	91297	F	34	147312	-2	1.59e-07
DRS928	34	91298	F	34	177198	-2	1.59e-07
DRS929	34	120652	F	34	148521	-2	1.59e-07
DRS930	34	23816	F	34	91440	-3	5.08e-06
DRS931	34	36100	F	34	88504	-3	5.08e-06
DRS932	34	46779	F	34	77857	-3	5.08e-06
DRS933	34	47022	F	34	88504	-3	5.08e-06
DRS934	34	47044	F	34	158298	-3	5.08e-06
DRS935	34	57559	F	34	68531	-3	5.08e-06
DRS936	34	60336	F	34	77857	-3	5.08e-06
DRS937	34	63822	F	34	111934	-3	5.08e-06
DRS938	34	79599	F	34	172733	-3	5.08e-06
DRS939	34	79620	F	34	172733	-3	5.08e-06
DRS940	34	88504	F	34	95107	-3	5.08e-06
DRS941	34	120632	F	34	120653	-3	5.08e-06
DRS942	34	144804	F	34	152743	-3	5.08e-06
DRS943	33	10490	F	33	100500	0	1.26e-10
DRS944	33	10536	F	33	112493	0	1.26e-10
DRS945	33	16633	F	33	100500	0	1.26e-10
DRS946	33	23829	F	33	95100	0	1.26e-10
DRS947	33	23844	F	33	177693	0	1.26e-10
DRS948	33	40682	F	33	76021	0	1.26e-10
DRS949	33	40682	F	33	177085	0	1.26e-10
DRS950	33	47359	F	33	87371	0	1.26e-10
DRS951	33	77858	F	33	96692	0	1.26e-10
DRS952	33	77858	F	33	147313	0	1.26e-10
DRS953	33	87379	F	33	172734	0	1.26e-10
DRS954	33	91398	F	33	100500	0	1.26e-10
DRS955	33	91440	F	33	172734	0	1.26e-10
DRS956	33	95100	F	33	112481	0	1.26e-10
DRS957	33	96692	F	33	177198	0	1.26e-10
DRS958	33	147313	F	33	177198	0	1.26e-10
DRS959	33	3548	F	33	24026	-1	1.25e-08
DRS960	33	10462	F	33	46994	-1	1.25e-08
DRS961	33	10462	F	33	112460	-1	1.25e-08
DRS962	33	19298	F	33	23836	-1	1.25e-08
DRS963	33	19298	F	33	112488	-1	1.25e-08
DRS964	33	19298	F	33	155321	-1	1.25e-08
DRS965	33	19298	F	33	158318	-1	1.25e-08
DRS966	33	20709	F	33	175503	-1	1.25e-08
DRS967	33	40682	F	33	41853	-1	1.25e-08
DRS968	33	40682	F	33	77858	-1	1.25e-08
DRS969	33	40682	F	33	177198	-1	1.25e-08
DRS970	33	41853	F	33	96692	-1	1.25e-08
DRS971	33	41853	F	33	147313	-1	1.25e-08
DRS972	33	41853	F	33	175503	-1	1.25e-08
DRS973	33	73872	F	33	175503	-1	1.25e-08
DRS974	33	76021	F	33	96692	-1	1.25e-08
DRS975	33	76021	F	33	147313	-1	1.25e-08
DRS976	33	91298	F	33	175503	-1	1.25e-08
DRS977	33	96692	F	33	177085	-1	1.25e-08
DRS978	33	147313	F	33	175503	-1	1.25e-08
DRS979	33	147313	F	33	177085	-1	1.25e-08
DRS980	33	172713	F	33	175040	-1	1.25e-08
DRS981	33	40682	F	33	46780	-2	5.98e-07
DRS982	33	40682	F	33	60337	-2	5.98e-07
DRS983	33	47002	F	33	79600	-2	5.98e-07
DRS984	33	47002	F	33	79621	-2	5.98e-07
DRS985	33	47395	F	33	63851	-2	5.98e-07
DRS986	33	79600	F	33	112468	-2	5.98e-07
DRS987	33	79621	F	33	112468	-2	5.98e-07
DRS988	33	19298	F	33	36100	-3	1.85e-05
DRS989	33	19298	F	33	47022	-3	1.85e-05
DRS990	33	19298	F	33	95107	-3	1.85e-05
DRS991	33	20709	F	33	46780	-3	1.85e-05
DRS992	33	20709	F	33	60337	-3	1.85e-05
DRS993	33	41853	F	33	46780	-3	1.85e-05
DRS994	33	41853	F	33	60337	-3	1.85e-05
DRS995	33	46780	F	33	73872	-3	1.85e-05
DRS996	33	46780	F	33	91298	-3	1.85e-05
DRS997	33	46780	F	33	96692	-3	1.85e-05
DRS998	33	46780	F	33	147313	-3	1.85e-05
DRS999	33	46994	F	33	47359	-3	1.85e-05
DRS1000	33	47002	F	33	172734	-3	1.85e-05
DRS1001	33	47048	F	33	91444	-3	1.85e-05
DRS1002	33	47359	F	33	112460	-3	1.85e-05
DRS1003	33	47367	F	33	177665	-3	1.85e-05
DRS1004	33	47374	F	33	71446	-3	1.85e-05
DRS1005	33	59054	F	33	69840	-3	1.85e-05
DRS1006	33	60337	F	33	73872	-3	1.85e-05
DRS1007	33	60337	F	33	91298	-3	1.85e-05
DRS1008	33	60337	F	33	96692	-3	1.85e-05
DRS1009	33	60337	F	33	147313	-3	1.85e-05
DRS1010	33	63830	F	33	175026	-3	1.85e-05
DRS1011	33	66063	F	33	163159	-3	1.85e-05
DRS1012	33	79600	F	33	87379	-3	1.85e-05
DRS1013	33	79600	F	33	91440	-3	1.85e-05
DRS1014	33	79621	F	33	87379	-3	1.85e-05
DRS1015	33	79621	F	33	91440	-3	1.85e-05
DRS1016	33	85814	F	33	89994	-3	1.85e-05
DRS1017	33	95100	F	33	177678	-3	1.85e-05
DRS1018	33	112468	F	33	172734	-3	1.85e-05
DRS1019	33	144784	F	33	144805	-3	1.85e-05
DRS1020	32	16422	F	32	110711	0	5.03e-10
DRS1021	32	23829	F	32	175011	0	5.03e-10
DRS1022	32	49859	F	32	63851	0	5.03e-10
DRS1023	32	49859	F	32	156166	0	5.03e-10
DRS1024	32	49859	F	32	172762	0	5.03e-10
DRS1025	32	60477	F	32	95342	0	5.03e-10
DRS1026	32	73902	F	32	144757	0	5.03e-10
DRS1027	32	79239	F	32	154373	0	5.03e-10
DRS1028	32	87383	F	32	158302	0	5.03e-10
DRS1029	32	91021	F	32	152768	0	5.03e-10
DRS1030	32	112481	F	32	175011	0	5.03e-10
DRS1031	32	120626	F	32	150452	0	5.03e-10
DRS1032	32	144841	F	32	179126	0	5.03e-10
DRS1033	32	154373	F	32	164346	0	5.03e-10
DRS1034	32	13397	F	32	72170	-1	4.83e-08
DRS1035	32	20739	F	32	144757	-1	4.83e-08
DRS1036	32	23997	F	32	63851	-1	4.83e-08
DRS1037	32	23997	F	32	172762	-1	4.83e-08
DRS1038	32	24026	F	32	154373	-1	4.83e-08
DRS1039	32	36129	F	32	71446	-1	4.83e-08
DRS1040	32	47016	F	32	158312	-1	4.83e-08
DRS1041	32	120240	F	32	120907	-1	4.83e-08
DRS1042	32	122453	F	32	141972	-1	4.83e-08
DRS1043	32	10532	F	32	19299	-2	2.25e-06
DRS1044	32	41570	F	32	162475	-2	2.25e-06
DRS1045	32	43958	F	32	57944	-2	2.25e-06
DRS1046	32	47006	F	32	87383	-2	2.25e-06
DRS1047	32	47395	F	32	156166	-2	2.25e-06
DRS1048	32	47395	F	32	172762	-2	2.25e-06
DRS1049	32	71446	F	32	177672	-2	2.25e-06
DRS1050	32	87383	F	32	112472	-2	2.25e-06
DRS1051	32	155329	F	32	177693	-2	2.25e-06
DRS1052	32	10536	F	32	95112	-3	6.74e-05
DRS1053	32	36126	F	32	87383	-3	6.74e-05
DRS1054	32	37727	F	32	152754	-3	6.74e-05
DRS1055	32	42790	F	32	120273	-3	6.74e-05
DRS1056	32	69456	F	32	144778	-3	6.74e-05
DRS1057	32	69729	F	32	112494	-3	6.74e-05
DRS1058	32	95100	F	32	172705	-3	6.74e-05
DRS1059	32	123984	F	32	128741	-3	6.74e-05
DRS1060	32	152768	F	32	179114	-3	6.74e-05
DRS1061	32	175011	F	32	177678	-3	6.74e-05
DRS1062	31	10539	F	31	177693	0	2.01e-09
DRS1063	31	13378	F	31	104212	0	2.01e-09
DRS1064	31	42776	F	31	69447	0	2.01e-09
DRS1065	31	44292	F	31	120294	0	2.01e-09
DRS1066	31	47361	F	31	91434	0	2.01e-09
DRS1067	31	70620	F	31	145981	0	2.01e-09
DRS1068	31	85523	F	31	87434	0	2.01e-09
DRS1069	31	104858	F	31	148530	0	2.01e-09
DRS1070	31	12054	F	31	30030	-1	1.87e-07
DRS1071	31	19306	F	31	44354	-1	1.87e-07
DRS1072	31	23951	F	31	63851	-1	1.87e-07
DRS1073	31	23951	F	31	156166	-1	1.87e-07
DRS1074	31	23951	F	31	172762	-1	1.87e-07
DRS1075	31	36116	F	31	87373	-1	1.87e-07
DRS1076	31	36150	F	31	112496	-1	1.87e-07
DRS1077	31	37727	F	31	150468	-1	1.87e-07
DRS1078	31	46378	F	31	69436	-1	1.87e-07
DRS1079	31	46378	F	31	71977	-1	1.87e-07
DRS1080	31	47038	F	31	87373	-1	1.87e-07
DRS1081	31	73452	F	31	75788	-1	1.87e-07
DRS1082	31	92199	F	31	117712	-1	1.87e-07
DRS1083	31	156345	F	31	167064	-1	1.87e-07
DRS1084	31	158312	F	31	175012	-1	1.87e-07
DRS1085	31	167064	F	31	170221	-1	1.87e-07
DRS1086	31	10464	F	31	91434	-2	8.43e-06
DRS1087	31	14069	F	31	46891	-2	8.43e-06
DRS1088	31	14456	F	31	67765	-2	8.43e-06
DRS1089	31	14457	F	31	68026	-2	8.43e-06
DRS1090	31	20740	F	31	20763	-2	8.43e-06
DRS1091	31	20763	F	31	162943	-2	8.43e-06
DRS1092	31	21948	F	31	120907	-2	8.43e-06
DRS1093	31	23974	F	31	63851	-2	8.43e-06
DRS1094	31	23974	F	31	156166	-2	8.43e-06
DRS1095	31	23974	F	31	172762	-2	8.43e-06
DRS1096	31	23977	F	31	49862	-2	8.43e-06
DRS1097	31	36116	F	31	46996	-2	8.43e-06
DRS1098	31	36116	F	31	112462	-2	8.43e-06
DRS1099	31	46996	F	31	47038	-2	8.43e-06
DRS1100	31	47038	F	31	112462	-2	8.43e-06
DRS1101	31	47348	F	31	63825	-2	8.43e-06
DRS1102	31	49951	F	31	99497	-2	8.43e-06
DRS1103	31	91024	F	31	179117	-2	8.43e-06
DRS1104	31	144758	F	31	162966	-2	8.43e-06
DRS1105	31	23820	F	31	172738	-3	0.000244
DRS1106	31	24000	F	31	47398	-3	0.000244
DRS1107	31	36152	F	31	69733	-3	0.000244
DRS1108	31	37701	F	31	73902	-3	0.000244
DRS1109	31	42776	F	31	73463	-3	0.000244
DRS1110	31	44349	F	31	153779	-3	0.000244
DRS1111	31	53147	F	31	53181	-3	0.000244
DRS1112	31	59054	F	31	89999	-3	0.000244
DRS1113	31	60485	F	31	117719	-3	0.000244
DRS1114	31	67813	F	31	86517	-3	0.000244
DRS1115	31	68519	F	31	104858	-3	0.000244
DRS1116	31	69836	F	31	104803	-3	0.000244
DRS1117	31	70308	F	31	125028	-3	0.000244
DRS1118	31	85558	F	31	108782	-3	0.000244
DRS1119	31	92199	F	31	95343	-3	0.000244
DRS1120	31	96466	F	31	99509	-3	0.000244
DRS1121	31	140299	F	31	174977	-3	0.000244
DRS1122	31	152735	F	31	163006	-3	0.000244
DRS1123	31	156384	F	31	167064	-3	0.000244
DRS1124	31	160664	F	31	160853	-3	0.000244
DRS1125	31	167064	F	31	170260	-3	0.000244
DRS1126	30	10520	F	30	175028	0	8.05e-09
DRS1127	30	20708	F	30	40681	0	8.05e-09
DRS1128	30	40681	F	30	73871	0	8.05e-09
DRS1129	30	40681	F	30	147312	0	8.05e-09
DRS1130	30	42776	F	30	71988	0	8.05e-09
DRS1131	30	59052	F	30	85817	0	8.05e-09
DRS1132	30	61715	F	30	73453	0	8.05e-09
DRS1133	30	62034	F	30	155329	0	8.05e-09
DRS1134	30	71978	F	30	73453	0	8.05e-09
DRS1135	30	77857	F	30	175502	0	8.05e-09
DRS1136	30	91295	F	30	96689	0	8.05e-09
DRS1137	30	91444	F	30	158302	0	8.05e-09
DRS1138	30	112496	F	30	177693	0	8.05e-09
DRS1139	30	144756	F	30	162941	0	8.05e-09
DRS1140	30	175502	F	30	177197	0	8.05e-09
DRS1141	30	10539	F	30	36150	-1	7.25e-07
DRS1142	30	14459	F	30	153040	-1	7.25e-07
DRS1143	30	21946	F	30	120238	-1	7.25e-07
DRS1144	30	22939	F	30	40231	-1	7.25e-07
DRS1145	30	23844	F	30	36150	-1	7.25e-07
DRS1146	30	24000	F	30	49862	-1	7.25e-07
DRS1147	30	36150	F	30	158326	-1	7.25e-07
DRS1148	30	37697	F	30	144753	-1	7.25e-07
DRS1149	30	42766	F	30	73453	-1	7.25e-07
DRS1150	30	47048	F	30	47371	-1	7.25e-07
DRS1151	30	49950	F	30	120627	-1	7.25e-07
DRS1152	30	49950	F	30	150453	-1	7.25e-07
DRS1153	30	60485	F	30	92206	-1	7.25e-07
DRS1154	30	71467	F	30	175047	-1	7.25e-07
DRS1155	30	91377	F	30	177664	-1	7.25e-07
DRS1156	30	96877	F	30	104870	-1	7.25e-07
DRS1157	30	587	F	30	71467	-2	3.15e-05
DRS1158	30	1410	F	30	75787	-2	3.15e-05
DRS1159	30	2729	F	30	151268	-2	3.15e-05
DRS1160	30	10470	F	30	177665	-2	3.15e-05
DRS1161	30	10539	F	30	62034	-2	3.15e-05
DRS1162	30	14457	F	30	95428	-2	3.15e-05
DRS1163	30	14457	F	30	135899	-2	3.15e-05
DRS1164	30	14457	F	30	146912	-2	3.15e-05
DRS1165	30	14457	F	30	154510	-2	3.15e-05
DRS1166	30	23826	F	30	172702	-2	3.15e-05
DRS1167	30	23844	F	30	62034	-2	3.15e-05
DRS1168	30	23846	F	30	69733	-2	3.15e-05
DRS1169	30	24003	F	30	176556	-2	3.15e-05
DRS1170	30	36090	F	30	172702	-2	3.15e-05
DRS1171	30	37699	F	30	162940	-2	3.15e-05
DRS1172	30	42785	F	30	179126	-2	3.15e-05
DRS1173	30	47006	F	30	91444	-2	3.15e-05
DRS1174	30	47012	F	30	172702	-2	3.15e-05
DRS1175	30	61725	F	30	120905	-2	3.15e-05
DRS1176	30	62034	F	30	112496	-2	3.15e-05
DRS1177	30	62034	F	30	158326	-2	3.15e-05
DRS1178	30	69447	F	30	120905	-2	3.15e-05
DRS1179	30	69459	F	30	96455	-2	3.15e-05
DRS1180	30	69733	F	30	155331	-2	3.15e-05
DRS1181	30	69733	F	30	158328	-2	3.15e-05
DRS1182	30	69733	F	30	177695	-2	3.15e-05
DRS1183	30	69836	F	30	105072	-2	3.15e-05
DRS1184	30	71988	F	30	120905	-2	3.15e-05
DRS1185	30	74425	F	30	155008	-2	3.15e-05
DRS1186	30	80274	F	30	119872	-2	3.15e-05
DRS1187	30	91013	F	30	105073	-2	3.15e-05
DRS1188	30	91444	F	30	112472	-2	3.15e-05
DRS1189	30	99497	F	30	120628	-2	3.15e-05
DRS1190	30	112478	F	30	172702	-2	3.15e-05
DRS1191	30	156172	F	30	176556	-2	3.15e-05
DRS1192	30	419	F	30	83550	-3	0.000883
DRS1193	30	3532	F	30	156179	-3	0.000883
DRS1194	30	10520	F	30	63832	-3	0.000883
DRS1195	30	10536	F	30	36105	-3	0.000883
DRS1196	30	10536	F	30	47027	-3	0.000883
DRS1197	30	19293	F	30	111929	-3	0.000883
DRS1198	30	20737	F	30	37699	-3	0.000883
DRS1199	30	21948	F	30	42778	-3	0.000883
DRS1200	30	21948	F	30	61727	-3	0.000883
DRS1201	30	21948	F	30	71990	-3	0.000883
DRS1202	30	21948	F	30	75801	-3	0.000883
DRS1203	30	21948	F	30	144834	-3	0.000883
DRS1204	30	22943	F	30	79330	-3	0.000883
DRS1205	30	23171	F	30	119649	-3	0.000883
DRS1206	30	23820	F	30	79646	-3	0.000883
DRS1207	30	23954	F	30	24000	-3	0.000883
DRS1208	30	26253	F	30	162083	-3	0.000883
DRS1209	30	36087	F	30	87386	-3	0.000883
DRS1210	30	36126	F	30	91444	-3	0.000883
DRS1211	30	36150	F	30	155329	-3	0.000883
DRS1212	30	42150	F	30	147018	-3	0.000883
DRS1213	30	42152	F	30	89997	-3	0.000883
DRS1214	30	42814	F	30	75248	-3	0.000883
DRS1215	30	44376	F	30	166445	-3	0.000883
DRS1216	30	47006	F	30	79646	-3	0.000883
DRS1217	30	47048	F	30	87383	-3	0.000883
DRS1218	30	47052	F	30	160901	-3	0.000883
DRS1219	30	47367	F	30	91378	-3	0.000883
DRS1220	30	49835	F	30	79322	-3	0.000883
DRS1221	30	61737	F	30	96455	-3	0.000883
DRS1222	30	62036	F	30	69733	-3	0.000883
DRS1223	30	62036	F	30	102620	-3	0.000883
DRS1224	30	68025	F	30	95427	-3	0.000883
DRS1225	30	68025	F	30	135898	-3	0.000883
DRS1226	30	68025	F	30	146911	-3	0.000883
DRS1227	30	68025	F	30	154509	-3	0.000883
DRS1228	30	68508	F	30	144844	-3	0.000883
DRS1229	30	68509	F	30	144782	-3	0.000883
DRS1230	30	69838	F	30	91014	-3	0.000883
DRS1231	30	70310	F	30	120628	-3	0.000883
DRS1232	30	70310	F	30	150454	-3	0.000883
DRS1233	30	71467	F	30	88512	-3	0.000883
DRS1234	30	71467	F	30	172720	-3	0.000883
DRS1235	30	71988	F	30	179117	-3	0.000883
DRS1236	30	71990	F	30	120240	-3	0.000883
DRS1237	30	73482	F	30	104854	-3	0.000883
DRS1238	30	75249	F	30	120927	-3	0.000883
DRS1239	30	75811	F	30	96455	-3	0.000883
DRS1240	30	79595	F	30	91373	-3	0.000883
DRS1241	30	79646	F	30	112472	-3	0.000883
DRS1242	30	91014	F	30	104805	-3	0.000883
DRS1243	30	96455	F	30	179129	-3	0.000883
DRS1244	30	99496	F	30	176059	-3	0.000883
DRS1245	30	99509	F	30	144792	-3	0.000883
DRS1246	30	99518	F	30	144864	-3	0.000883
DRS1247	30	100474	F	30	160699	-3	0.000883
DRS1248	30	103670	F	30	120270	-3	0.000883
DRS1249	30	104854	F	30	120636	-3	0.000883
DRS1250	30	111929	F	30	158313	-3	0.000883
DRS1251	30	112104	F	30	121605	-3	0.000883
DRS1252	30	119858	F	30	160699	-3	0.000883
DRS1253	30	119871	F	30	173313	-3	0.000883
DRS1254	30	126979	F	30	160563	-3	0.000883
DRS1255	30	144782	F	30	148520	-3	0.000883
DRS1256	30	144844	F	30	148519	-3	0.000883
DRS1257	30	154357	F	30	156179	-3	0.000883
DRS1258	30	156354	F	30	156393	-3	0.000883
DRS1259	30	156393	F	30	170230	-3	0.000883
DRS1260	30	158294	F	30	177661	-3	0.000883
DRS1261	30	160557	F	30	181140	-3	0.000883
DRS1262	30	161418	F	30	166448	-3	0.000883
DRS1263	30	172768	F	30	176556	-3	0.000883
DRS1264	30	175023	F	30	175044	-3	0.000883

## Sheet: Table S4
Table S4. Plastid homologous sequences identified in mitogenome (MTPTs) of Loropetalum chinense var. rubrum Yieh (R.Br.) Oliv
Number	Alignment length (bp)	Mitogenome		Chloroplast		MTPT annotation
		Start	End	Start	End
MTPT1	2700	214045	211377	67883	70573	Complete (petG, petL, psbJ, psbL, psbF, psbE)
MTPT2	1790	547126	545403	35522	37265	Complete (trnT), Partial (psbD)
MTPT3	547	240233	239687	105244	105790	Partial (rrn16)
MTPT4	547	239687	240233	141828	142374	Partial (trnL)
MTPT5	396	121874	121480	113646	113937	IGS
MTPT6	396	121480	121874	133681	134072	Partial (ycf1)
MTPT7	888	691935	691077	105059	105922	Partial (rrn16)
MTPT8	888	691077	691935	141696	142559	Partial (trnL)
MTPT9	148	273040	273187	30903	31050	Complete (petN)
MTPT10	632	611084	611671	32415	33028	Complete (psbM)
MTPT11	108	99756	99650	3166	3273	Partial (matK)
MTPT12	108	630935	630829	3166	3273	Partial (matK)
MTPT13	199	119319	119147	30455	30653	IGS
MTPT14	84	54860	54777	134510	134592	Partial (ycf1)
MTPT15	84	54777	54860	113026	113108	IGS
MTPT16	79	247582	247504	55964	56042	IGS
MTPT17	69	64287	64219	135200	135268	Partial (trnR)
MTPT18	69	64219	64287	112350	112418	IGS
MTPT19	74	119128	119060	31017	31090	Complete (psbM)
MTPT20	72	268275	268204	60123	60193	Partial (rbcL)
MTPT21	97	611878	611973	34578	34673	Complete (trnE)
MTPT22	47	504016	503970	110710	110756	Partial (rrn23)
MTPT23	47	503970	504016	136862	136908	Partial (rrn5)
MTPT24	91	719593	719503	157353	157431	Partial (ycf2)
MTPT25	91	719503	719593	90187	90265	Partial (rpl23)
MTPT26	35	416386	416352	145030	145064	IGS
MTPT27	35	416352	416386	102554	102588	Partial (rps12)
MTPT28	35	596863	596897	68238	68272	Partial (psbF)
MTPT29	35	620833	620867	79694	79728	Partial (petB)
MTPT30	34	431762	431729	12694	12727	Partial (atpA)
MTPT31	39	14427	14390	77741	77779	Partial (psbB)
MTPT32	40	436971	436932	97785	97824	Partial (ycf2)
MTPT33	40	436932	436971	149794	149833	Partial (ndhB)
MTPT34	28	42107	42134	32949	32976	IGS

## Sheet: Table S5
Table S5. Plastid homologous sequences identified in mitogenome (MTPTs) of Heuchera parviflora var. Saurensis Bartl.
Number	Alignment length (bp)	Mitogenome		Chloroplast		MTPT annotation
		Start	End	Start	End
MTPT1	16092	542954	526863	93682	109773	Complete (trnR, rrn5, rrn4.5, rrn23, trnA, trnI, rrn16, trnV, rps12, rps7, ndhB, trnL), Partial (ycf2)
MTPT2	16092	526863	542954	130143	146234	Complete (trnN, trnR, rrn5, rrn4.5, rrn23, trnA, trnI, rrn16, trnV,rps12, rps7, ndhB), Partial (ycf1)
MTPT3	2414	2414	1	91284	93697	Partial (ycf2)
MTPT4	2414	1	2414	146219	148632	Complete (trnL), Partial (ycf2)
MTPT5	1324	241955	240688	50422	51714	Complete (ndhJ, ndhK), Partial (ndhC)
MTPT6	1324	386212	384945	50422	51714	Complete (ndhJ, ndhK), Partial (ndhC)
MTPT7	1324	440225	438958	50422	51714	Complete (ndhJ, ndhK), Partial (ndhC)
MTPT8	473	365799	365338	40224	40692	Partial (psaB)
MTPT9	353	365349	364997	40713	41065	Partial (psaB)
MTPT10	404	212849	213250	41248	41648	Partial (psaB)
MTPT11	447	2485	2909	67433	67867	IGS
MTPT12	888	152646	151788	137821	138684	Partial (trnI)
MTPT13	888	151788	152646	101232	102095	Partial (rrn16)
MTPT14	147	132220	132363	35694	35840	Partial (psbC)
MTPT15	136	102885	102750	31063	31193	Complete (trnE)
MTPT16	212	242154	241950	50145	50350	Complete (trnF)
MTPT17	212	386411	386207	50145	50350	Complete (trnF)
MTPT18	212	440424	440220	50145	50350	Complete (trnF)
MTPT19	84	360948	360865	130586	130668	Partial (ycf1)
MTPT20	84	360865	360948	109248	109330	IGS
MTPT21	79	280179	280257	53849	53927	Partial (ndhC)
MTPT22	81	526175	526095	86726	86804	Partial (rpl2)
MTPT23	81	526095	526175	153112	153190	Complete (trnI)
MTPT24	77	308130	308054	130600	130675	Partial (ycf1)
MTPT25	77	308054	308130	109241	109316	IGS
MTPT26	42	537409	537368	121055	121096	Partial (ndhI)
MTPT27	34	56150	56117	8365	8398	IGS

## Sheet: Table S6
Table S6. Plastid homologous sequences identified in mitogenome (MTPTs) of Sedum plumbizincicola X.H.Guo & S.B.Zhou ex L.H.Wu
Number	Alignment length (bp)	Mitogenome		Chloroplast		MTPT annotation
		Start	End	Start	End
MTPT1	5232	100057	105274	49342	54551	Complete (ndhC, trnV, trnM, atpE, atpB), Partial (rbcL)
MTPT2	3236	96864	100071	45747	48975	Complete (trnF, ndhJ), Partial (trnL, ndhK)
MTPT3	610	44212	43609	88651	89250	Partial (ycf2)
MTPT4	610	43609	44212	141746	142345	Partial (ycf15)
MTPT5	575	84202	83645	66564	67129	Complete (rps12)
MTPT6	404	44600	44202	88225	88622	Partial (ycf2)
MTPT7	404	44202	44600	142374	142771	Partial (ycf2)
MTPT8	404	186562	186955	31555	31958	Partial (psbD)
MTPT9	890	137229	136371	97670	98533	Complete (trnV)
MTPT10	890	136371	137229	132463	133326	Partial (rrn16)
MTPT11	368	1	350	63815	64168	Complete (trnP)
MTPT12	74	78254	78181	1	74	Partial (psbA)
MTPT13	75	151403	151329	50302	50376	Complete (trnM)
MTPT14	46	44639	44594	88171	88216	Partial (ycf2)
MTPT15	46	44594	44639	142780	142825	Partial (ycf2)

## Sheet: Table S7
Table S7. Plastid homologous sequences identified in mitogenome (MTPTs) of Rhodiola crenulata (Hook.f. & Thomson) H.Ohba
Number	Alignment length (bp)	Mitogenome		Chloroplast		MTPT annotation
		Start	End	Start	End
MTPT1	1878	114936	113059	290	2167	Complete (trnA)
MTPT2	390	190236	189847	65894	66282	Complete (psaJ)
MTPT3	362	17457	17098	129113	129468	Complete (trnR)
MTPT4	362	17098	17457	105538	105893	Partial (rrn23)
MTPT5	888	61877	61019	134682	135545	Partial (rrn16)
MTPT6	888	61019	61877	99461	100324	Partial (rrn16)
MTPT7	264	62517	62255	134392	134655	Partial (trnI)
MTPT8	264	62255	62517	100351	100614	Partial (rrn16)
MTPT9	442	16815	16393	129769	130194	Partial (rrn4.5)
MTPT10	442	16393	16815	104812	105237	Partial (rrn23)
MTPT11	121	190341	190222	65406	65526	Partial (petG)
MTPT12	75	99897	99823	51795	51869	Partial (trnV)
MTPT13	74	5011	4938	1	74	Partial (trnH)
MTPT14	51	62678	62628	134278	134328	Partial (trnI)
MTPT15	51	62628	62678	100678	100728	Partial (rrn16)
MTPT16	29	114917	114945	266	294	Partial (psbA)
MTPT17	28	185108	185081	146524	146551	Partial (ycf2)
MTPT18	28	185081	185108	88455	88482	Partial (ycf2)

## Sheet: Table S8
Table S8. Plastid homologous sequences identified in mitogenome (MTPTs) of Ribes nigrum L.
Number	Alignment length (bp)	Mitogenome		Chloroplast		MTPT annotation
		Start	End	Start	End
MTPT1	1756	329148	330833	66713	68420	Complete (psbE)
MTPT2	1278	330867	332062	68494	69749	Complete (petL)
MTPT3	504	174548	174045	94543	95046	Partial (ycf2)
MTPT4	504	174045	174548	149491	149994	IGS
MTPT5	390	45296	44908	46237	46600	Partial (ycf3)
MTPT6	373	44905	44543	48036	48390	Complete (trnS)
MTPT7	888	342232	341374	139998	140861	Partial (rrn16)
MTPT8	888	341374	342232	103676	104539	Partial (rrn16)
MTPT9	147	50793	50647	36752	36898	Partial (psbC)
MTPT10	156	261280	261125	32310	32455	IGS
MTPT11	81	376275	376195	1	81	IGS
MTPT12	85	12743	12660	132900	132983	Partial (ycf1)
MTPT13	85	12660	12743	111554	111637	Partial (ycf1)
MTPT14	79	145552	145629	54980	55058	IGS
MTPT15	36	362145	362110	89215	89250	Partial (rpl2)
MTPT16	36	362110	362145	155287	155322	Partial (ycf2)
MTPT17	41	201594	201554	111558	111597	Complete (trnN)
MTPT18	41	201554	201594	132940	132979	Partial (ycf1)
MTPT19	33	326635	326667	74745	74777	Partial (clpP)
MTPT20	32	59616	59647	114526	114557	Partial (ndhF)

## Sheet: Table S9
Table S9. Plastid homologous sequences identified in mitogenome (MTPTs) of Rhodiola tangutica L.
Number	Alignment length (bp)	Mitogenome		Chloroplast		MTPT annotation
		Start	End	Start	End
MTPT1	11900	188699	176833	48316	60171	Complete (trnF, ndhJ, ndhK, ndhC, trnV, trnM, atpE, atpB, rbcL, accD, psal, ycf4), Partial (cema, trnL)
MTPT2	4949	59197	64145	37235	42182	Partial (psbA, psbB)
MTPT3	855	195219	196073	11919	12773	Partial (atpA)
MTPT4	446	148054	147609	143600	144045	Partial (ycf2)
MTPT5	446	147609	148054	90622	91067	Partial (ycf2)
MTPT6	888	189869	189011	134511	135374	Partial (rrn16)
MTPT7	888	189011	189869	99293	100156	Partial (rrn16)
MTPT8	447	203384	202955	65291	65716	Complete (psaJ)
MTPT9	69	41672	41740	33184	33252	Complete (trnT)
MTPT10	74	100132	100059	1	74	Complete (trnH)
MTPT11	73	79481	79553	51694	51766	Partial (trnV)
MTPT12	41	180936	180976	56033	56073	IGS
MTPT13	51	222561	222511	99169	99217	IGS
MTPT14	51	222511	222561	135450	135498	Complete (trnV)
MTPT15	39	71121	71083	23642	23680	Partial (rpoC1)
MTPT16	39	110153	110115	23642	23680	Partial (rpoC1)
MTPT17	39	161318	161280	23642	23680	Partial (rpoC1)

## Sheet: Table S10
Table S10. Plastid homologous sequences identified in mitogenome (MTPTs) of Rhodiola juparensis (Fröd.) S.H.Fu
Number	Alignment length (bp)	Mitogenome		Chloroplast		MTPT annotation
		Start	End	Start	End
MTPT1	2918	164931	162019	99398	102314	Complete (trnA), Partial (trnI)
MTPT2	2918	162019	164931	131070	133986	Partial (trnA, trnI)
MTPT3	2538	47833	50362	2099	4635	Partial (matK, trnK)
MTPT4	1412	5597	4195	11421	12829	Partial (atpF)
MTPT5	771	162042	161272	19892	20662	Partial (rpoC1)
MTPT6	585	13583	12999	22907	23491	Partial (rpoC1)
MTPT7	585	92093	92677	22907	23491	Partial (rpoC1)
MTPT8	585	200276	200860	22907	23491	Partial (rpoC1)
MTPT9	438	19654	19224	64615	65041	Complete (petG)
MTPT10	888	47570	46712	98665	99528	Partial (rrn16)
MTPT11	888	46712	47570	133856	134719	Partial (trnI)
MTPT12	359	120301	119945	104751	105103	Partial (rrn23)
MTPT13	359	119945	120301	128281	128633	Partial (rrn23)
MTPT14	231	79992	79762	47915	48145	Partial (trnL)
MTPT15	74	146561	146634	1	74	Complete (trnH)
MTPT16	75	12972	12898	35436	35510	Partial (psbA)
MTPT17	75	92704	92778	35436	35510	Partial (psbA)
MTPT18	75	200887	200961	35436	35510	Partial (psbA)
MTPT19	75	174669	174743	50992	51066	Partial (trnV)
MTPT20	55	119347	119293	98541	98593	IGS
MTPT21	55	119293	119347	134791	134843	Partial (rrn16)
